# Supplementary material for: Abnormal expression of mRNA, microRNA alteration and aberrant DNA methylation patterns in rectal adenocarcinoma
Source: PLoS One. 2017 Mar 28;12(3):e0174461. doi: 10.1371/journal.pone.0174461 (PMC5370119; doi:10.1371/journal.pone.0174461)
Supplement: S1 Table — (XLSX) [file pone.0174461.s003.xlsx]

## Sheet: Table S1
CpG site ID	Chromosome	Location	Gene	Island	delta beta	FDR
cg02504622	3	150238257			-0.691843	1.70359e-52
cg22365276	15	60688622	ANXA2	chr15:60689749-60690430	-0.668906	3.37313e-54
cg10752315	3	150238463			-0.666159	2.93926e-52
cg09170112	12	132102188			-0.654362	8.8475e-46
cg08550523	1	219047954			-0.635076	1.52977e-56
cg27365701	12	89744150	DUSP6	chr12:89745168-89748144	-0.631788	6.32435e-63
cg20175702	15	70053398			-0.631346	2.17941e-09
cg12619262	7	2480493			-0.619694	5.79217e-33
cg16616514	4	6324629	PPP2R2C		-0.618577	1.2642e-11
cg04810745	2	189064557			-0.606486	9.22017e-11
cg04786142	1	234908381			-0.600101	7.88468e-10
cg02510802	20	31592147	SPAG4L		-0.594828	1.68489e-32
cg21536074	7	42105481	GLI3		-0.593595	2.51508e-36
cg21769093	7	49819689	VWC2	chr7:49813008-49815752	-0.583682	1.9798e-46
cg20873416	6	30737068			-0.580064	3.19766e-08
cg07162000	10	1774873	ADARB2	chr10:1778784-1780018	-0.576761	3.54582e-08
cg25553466	10	133945935	JAKMIP3	chr10:133948325-133948677	-0.574143	1.21642e-09
cg26680608	6	136915556	MAP3K5		-0.571912	2.79649e-37
cg19153095	8	106811143	ZFPM2		-0.569938	4.58583e-42
cg19801646	13	77042327			-0.569435	1.1679e-43
cg16258657	3	29338542	RBMS3		-0.569342	1.01809e-14
cg05433391	6	71022175			-0.566303	5.1431e-26
cg10833551	11	30649517			-0.565556	1.03305e-15
cg02272851	10	3797471			-0.561111	3.28675e-19
cg20788020	8	105677501			-0.559984	4.80748e-35
cg09841889	2	113552033			-0.559696	8.10249e-09
cg21480725	15	30212981			-0.559257	2.1278e-14
cg01928206	2	177629247			-0.558256	8.57865e-39
cg06545761	16	87441441	ZCCHC14	chr16:87441387-87441671	-0.557592	2.14333e-27
cg26251585	7	11456440	THSD7A		-0.557559	3.5312e-18
cg14640149	2	216546226			-0.557137	3.97658e-24
cg15952370	11	124190997	OR8D2		-0.554643	2.05724e-18
cg02696798	10	107301935			-0.553498	2.44428e-40
cg10077746	12	89743788	DUSP6	chr12:89745168-89748144	-0.553231	1.46343e-22
cg15056794	11	121987155	BLID;LOC399959		-0.550636	1.58749e-33
cg05815436	13	20781165			-0.548492	3.24187e-10
cg11202887	13	112076016			-0.546392	8.77046e-31
cg05418947	13	106803653			-0.545229	1.35294e-21
cg14573876	19	4105153	MAP2K2	chr19:4101029-4101515	-0.544548	1.13391e-19
cg14716968	11	84635906	DLG2		-0.543061	1.28473e-15
cg26450106	20	24929607	CST7		-0.542992	2.18286e-20
cg12785342	7	12728890	ARL4A	chr7:12726156-12727248	-0.542559	2.6193e-22
cg08800461	2	168570439		chr2:168572549-168572834	-0.541632	3.45198e-14
cg27164770	13	94891445	GPC6		-0.540053	1.29507e-09
cg16499677	14	58599692	C14orf37		-0.539836	4.71001e-05
cg10558233	8	94892613			-0.537766	9.21452e-30
cg17069068	X	12974205			-0.537081	1.50148e-06
cg24032190	15	67442893	SMAD3		-0.535934	4.96928e-09
cg26284735	3	5065165		chr3:5068036-5068434	-0.534816	1.06779e-15
cg05696969	5	145326228	SH3RF2		-0.534702	9.3981e-15
cg15536663	5	111665548	EPB41L4A		-0.533755	3.6599e-25
cg21946631	7	90879360			-0.532953	3.80222e-23
cg16151924	8	65577290	CYP7B1		-0.531129	2.019e-34
cg19235071	6	114891274			-0.530933	3.40898e-22
cg20979737	1	244964768			-0.530743	1.546e-14
cg04742334	20	37850248	LOC339568		-0.530452	7.11539e-12
cg09287864	7	17274056			-0.530235	1.77859e-07
cg01515574	8	93118682		chr8:93114056-93115979	-0.52938	2.78779e-30
cg14705695	11	88911467	TYR		-0.52908	1.11607e-30
cg05316785	7	54605863		chr7:54609734-54610140	-0.528415	1.15675e-07
cg25619459	7	90533507	CDK14		-0.525647	2.75299e-25
cg13655303	20	56134648	PCK1		-0.525621	2.44745e-06
cg22963629	7	31147341			-0.524706	3.62308e-32
cg23875663	20	17299350	PCSK2	chr20:17296125-17296531	-0.524586	8.84386e-19
cg13051977	1	45148001	C1orf228		-0.523515	4.1906e-07
cg13054007	13	81018323			-0.523408	2.11289e-27
cg06003388	16	59363443			-0.523206	2.38036e-37
cg19291696	13	27769437			-0.52308	6.20505e-07
cg04456219	7	17274337			-0.522333	3.09627e-06
cg17494199	13	106834942			-0.521311	1.49936e-17
cg02100381	13	111025711	COL4A2		-0.519797	8.37659e-32
cg05981038	5	40841590	CARD6		-0.517877	1.73536e-09
cg04041976	8	67085823	TRIM55	chr8:67089249-67089962	-0.517736	3.32255e-11
cg06176750	11	7112356	RBMXL2	chr11:7110132-7111376	-0.516874	5.36705e-14
cg01471572	8	93620189			-0.516697	3.85547e-15
cg05139523	20	43435091	RIMS4	chr20:43438737-43439546	-0.516468	1.31363e-13
cg03130910	1	234908226			-0.516092	1.79198e-06
cg05884053	5	43840651			-0.515779	3.738e-22
cg24926465	3	156007787	KCNAB1	chr3:156008991-156009320	-0.515524	1.12472e-35
cg06218079	17	80834228	TBCD		-0.515368	1.13208e-13
cg23950788	7	31728475	C7orf16		-0.513981	2.89768e-24
cg07012178	7	151304708	PRKAG2	chr7:151300169-151300726	-0.513283	1.20959e-52
cg10384725	11	63035103			-0.511908	1.21736e-25
cg21924447	2	138427803	THSD7B		-0.510832	4.48251e-16
cg14653988	5	167171284	ODZ2		-0.510483	8.0264e-36
cg04090745	6	32724369	HLA-DQB2		-0.510143	3.85308e-10
cg06679878	12	130335340	TMEM132D		-0.510019	6.60841e-16
cg11942059	6	71014153	COL9A1		-0.509954	1.08456e-11
cg10344477	17	81006524	B3GNTL1	chr17:81009245-81009999	-0.509554	1.57418e-13
cg20183519	3	109550978			-0.509262	4.82097e-11
cg18692070	10	3466852			-0.509136	5.45752e-16
cg11838152	13	102359110	ITGBL1		-0.507602	3.50563e-13
cg27534912	1	158258802	CD1C		-0.507387	1.62458e-21
cg15693572	3	22412385		chr3:22413492-22414365	-0.505661	4.74008e-29
cg07172334	21	31655261	KRTAP24-1		-0.504933	1.5711e-10
cg07664999	8	105264286	RIMS2		-0.504715	1.5756e-09
cg23839180	2	16805111	FAM49A		-0.504209	8.60569e-10
cg22576976	19	56852136		chr19:56850657-56851221	-0.503638	1.65002e-15
cg06082318	13	101630201			-0.503103	4.45571e-08
cg10647025	X	145079517	MIR892B;MIR892A		-0.501968	3.6273e-05
cg20466478	8	37708609	BRF2	chr8:37707149-37707507	-0.501579	4.09188e-07
cg13997553	9	117850777	TNC		-0.501351	1.05084e-22
cg05878887	3	99620389	MIR548G;C3orf26;FILIP1L		-0.501306	4.35372e-27
cg10365900	11	78568009	ODZ4		-0.501085	1.45119e-17
cg08250187	2	17482455			-0.500539	1.77688e-14
cg08768395	5	33889461	ADAMTS12	chr5:33892191-33892403	-0.498734	1.01982e-29
cg19130189	8	89241632	MMP16		-0.498362	1.00932e-14
cg11367259	8	89969235			-0.49834	9.04596e-08
cg21890423	3	55395559			-0.498178	1.56826e-16
cg00120932	6	30079436	TRIM31		-0.497313	9.10071e-05
cg14094027	12	120669080	PXN		-0.497003	4.93057e-14
cg18797590	4	15480643	CC2D2A		-0.496583	1.70844e-05
cg18023263	11	84403466	DLG2		-0.496561	3.7888e-38
cg03320492	1	45187810	C1orf228	chr1:45189705-45190558	-0.496442	1.19127e-15
cg02017450	10	10631670			-0.495386	1.52805e-19
cg16444607	2	173061858			-0.495306	2.20243e-09
cg18523886	20	39126551			-0.494657	1.15068e-37
cg11185753	8	105988283			-0.494407	8.15774e-23
cg25432336	2	20648580	RHOB	chr2:20646428-20647988	-0.49431	1.3227e-08
cg20426042	8	97778709	PGCP		-0.493715	3.39735e-23
cg01832662	14	86086389	FLRT2		-0.493574	2.51033e-14
cg07974367	13	30528844			-0.493473	1.27397e-06
cg23860325	7	54271152	HPVC1		-0.492722	3.50606e-12
cg16877004	8	77712148	ZFHX4		-0.490383	3.77809e-10
cg18376288	1	8181555			-0.489858	3.33214e-12
cg23432301	X	55650979	FOXR2		-0.489719	2.88513e-06
cg17578341	7	81420133			-0.489671	1.20788e-12
cg26568031	10	91313380			-0.489495	3.13266e-18
cg18235662	6	164975487			-0.489273	9.50712e-15
cg05730975	2	214992482	SPAG16		-0.489149	4.94481e-23
cg13951664	21	15914403	SAMSN1		-0.488656	2.09306e-12
cg08305942	16	79692354			-0.488358	1.0673e-24
cg02582218	2	59569659			-0.487505	9.82736e-16
cg01612140	6	78166436			-0.487179	1.22932e-14
cg10082515	7	109798776			-0.486943	4.16678e-10
cg11130955	12	25656194	IFLTD1		-0.486437	2.90375e-12
cg04923875	1	175533566	TNR		-0.485974	2.02438e-13
cg11392848	8	49987774	C8orf22		-0.485964	9.7805e-17
cg25941151	11	88910913	TYR		-0.485084	6.00829e-09
cg25771451	4	180037240			-0.48487	5.12152e-06
cg24837219	3	132772692	TMEM108		-0.484562	1.32264e-09
cg27357229	2	167115691	SCN9A		-0.484301	2.55938e-18
cg17415265	17	63225111			-0.484015	5.39315e-06
cg04239078	1	209549585			-0.483911	1.47284e-08
cg14660676	8	126012434	SQLE	chr8:126010436-126011194	-0.483018	1.49318e-08
cg10937205	13	54847234			-0.482896	6.94538e-16
cg25477497	7	87228808	ABCB1	chr7:87229551-87229890	-0.482762	1.4181e-17
cg14646244	7	107300287	SLC26A4;LOC286002	chr7:107301205-107302416	-0.482494	3.92261e-25
cg03295542	8	89777219			-0.482008	7.29128e-07
cg08822897	11	64258103			-0.481933	8.42786e-08
cg05853130	2	138019701	THSD7B		-0.48192	4.10301e-14
cg10168086	16	26499966			-0.480665	2.29804e-20
cg06762332	17	59573001			-0.47998	4.50687e-06
cg18983132	7	78024305	MAGI2		-0.478916	1.34806e-06
cg26074470	8	69702426	C8orf34		-0.478549	3.81142e-30
cg22255095	20	60472331	CDH4	chr20:60470080-60470335	-0.478147	4.59198e-12
cg11038054	2	142338869	LRP1B		-0.47792	2.83139e-15
cg26982321	6	137663088			-0.477892	1.83534e-09
cg14717069	13	103945151			-0.477756	1.29943e-19
cg08587313	8	130215373			-0.477141	2.66637e-18
cg06373660	13	81414986			-0.476557	4.11289e-17
cg05918312	2	183370084	PDE1A		-0.475886	3.72442e-25
cg16281534	5	17224860	BASP1		-0.475101	1.50752e-17
cg19319487	11	73232747	FAM168A		-0.474746	3.56833e-12
cg07000713	12	62463441	FAM19A2		-0.474617	4.87856e-06
cg06379435	19	3344273			-0.47442	3.10741e-15
cg07026904	11	114832606		chr11:114831755-114832054	-0.474362	9.1149e-13
cg07082447	11	30771240			-0.474295	2.09639e-13
cg11887532	6	51814455	PKHD1		-0.474075	1.34376e-06
cg18305912	2	59789603			-0.473586	9.91258e-11
cg09631415	16	65097075	CDH11		-0.473493	2.8475e-08
cg07344338	3	25101907			-0.47308	4.32402e-15
cg12738765	11	56345354	OR8U8;OR5M10		-0.472974	6.21099e-15
cg26005329	13	101506070			-0.47287	3.48166e-13
cg03498081	16	80061357			-0.472685	1.51319e-09
cg09271097	7	137620868	CREB3L2		-0.472573	1.24248e-08
cg27005946	7	3488816	SDK1		-0.471869	1.48663e-07
cg24158259	11	58984544			-0.471738	8.9974e-13
cg00221650	2	6819650			-0.471357	4.62819e-08
cg06635059	13	55449282			-0.470988	2.03876e-10
cg09056677	5	88743831			-0.470676	6.95885e-17
cg07385257	8	35803167			-0.470338	1.16979e-15
cg09701880	2	112252254	LOC541471		-0.469689	1.18504e-05
cg08942191	15	80729093	ARNT2		-0.469666	1.95773e-08
cg20005074	7	35794235			-0.469664	2.84947e-09
cg13567744	7	70790932	WBSCR17		-0.469426	4.81181e-09
cg12592365	17	78765948	RPTOR		-0.469347	1.92998e-06
cg06446408	16	73266679			-0.468992	4.78444e-11
cg18998172	5	136340207	SPOCK1		-0.468891	2.43267e-16
cg04231019	16	20363009	UMOD	chr16:20359767-20360498	-0.468792	3.96809e-35
cg15017119	13	82585793			-0.468784	7.38848e-15
cg18066403	10	91605652			-0.468399	2.83519e-09
cg08584947	8	93468317			-0.46816	1.21991e-07
cg16704703	10	3509710			-0.468031	1.60858e-10
cg00163372	8	128752988	MYC	chr8:128747805-128751279	-0.46782	7.13456e-05
cg22005336	5	63215684			-0.467701	6.78966e-10
cg19602728	4	1496334		chr4:1494542-1494753	-0.467596	6.05242e-06
cg21746275	3	179758307		chr3:179754520-179755245	-0.467372	6.58756e-17
cg02565999	13	95003984	GPC6		-0.467191	2.40264e-15
cg06135425	6	136316734	PDE7B		-0.466914	7.85787e-29
cg06042148	8	97138161			-0.466861	1.75079e-07
cg24682512	7	86277679	GRM3		-0.466666	2.45405e-06
cg17060964	11	55796572	OR5AS1		-0.466493	3.33964e-08
cg17670237	4	79642491			-0.465172	5.37081e-14
cg08328483	16	31119196	BCKDK	chr16:31119557-31120744	-0.464487	1.22857e-15
cg12221689	2	98827983	VWA3B		-0.464301	3.52993e-10
cg25595388	5	2684004			-0.463902	3.92359e-21
cg11323650	11	55905246	OR8J3		-0.463846	1.51464e-15
cg12082048	2	5576195			-0.463711	5.57724e-19
cg27258696	11	20987359	NELL1		-0.463525	4.04819e-14
cg21745092	8	68868519	PREX2	chr8:68864584-68864946	-0.46275	8.25478e-13
cg11214507	1	210419938			-0.462597	1.07983e-05
cg17380244	2	183458286			-0.462581	1.00929e-20
cg19526685	8	126963507			-0.462567	2.09136e-44
cg15941014	2	31439687	CAPN14		-0.461903	1.87144e-07
cg18142906	3	167293814	WDR49		-0.461898	7.70923e-13
cg16540590	5	43802496			-0.461884	2.17813e-08
cg07376029	4	72650992	GC		-0.461765	1.72311e-09
cg13676800	9	89722432			-0.461434	3.73432e-12
cg03503046	8	106595191	ZFPM2		-0.460998	1.99006e-13
cg13564816	9	118207596			-0.460468	1.4988e-32
cg08466256	2	189957139	COL5A2		-0.460329	4.25335e-17
cg10094691	21	42210827	DSCAM	chr21:42213510-42213946	-0.459878	3.83338e-14
cg14443606	9	40536407			-0.459869	0.000232622
cg00890049	6	115892863			-0.459764	2.84444e-06
cg18640514	7	53664246			-0.459318	1.1997e-16
cg17342469	22	46473074			-0.459177	2.43122e-07
cg20886721	11	56428702	OR8U8		-0.458619	5.68151e-07
cg21594839	8	133072043	OC90		-0.458098	1.67314e-17
cg27262041	11	19654032	NAV2		-0.457976	2.37657e-08
cg26810767	16	79303841			-0.45747	3.32371e-25
cg18692507	13	36726031		chr13:36728962-36729267	-0.456871	1.1345e-16
cg21546211	11	113658724		chr11:113660755-113661046	-0.456844	3.0536e-17
cg12024564	12	62546633	FAM19A2		-0.456822	5.9757e-11
cg15773925	10	68652870	CTNNA3		-0.456714	1.80921e-21
cg04821520	11	37525709			-0.456509	6.06123e-11
cg27158793	7	69434196	AUTS2		-0.456207	3.22301e-07
cg05687660	8	106877721			-0.45611	1.73368e-09
cg08955099	2	212895973	ERBB4		-0.455356	9.18867e-34
cg12021535	X	137472688			-0.455216	8.71421e-08
cg04294388	20	44780839		chr20:44781880-44782193	-0.455189	2.47192e-29
cg10241675	13	31942320			-0.45487	7.61274e-21
cg17679987	8	106535882	ZFPM2		-0.454842	4.92949e-30
cg16477611	16	50896074			-0.45422	3.91935e-09
cg15259904	6	55559213			-0.45401	3.10183e-17
cg25586329	10	132800564			-0.45311	2.01562e-08
cg26036678	1	215993017	USH2A		-0.452761	2.79763e-12
cg24580655	1	159145638	CADM3	chr1:159141202-159141718	-0.452341	3.07241e-15
cg18234111	1	158155757	CD1D		-0.452303	1.29936e-07
cg04563046	8	93005307	RUNX1T1		-0.45219	4.30837e-12
cg05361459	6	104239689			-0.451529	1.18678e-16
cg12526997	2	242974096			-0.450805	1.99818e-05
cg27132471	15	92613280	SLCO3A1		-0.450801	1.02177e-15
cg16226642	11	7847876	OR5P3		-0.450373	5.72162e-27
cg21603744	8	110020783			-0.450264	3.63687e-06
cg02413104	X	150395248		chrX:150396220-150396447	-0.449674	6.25073e-07
cg20539142	8	42623718	CHRNA6		-0.449665	6.63639e-12
cg23138413	8	49320596			-0.449237	3.99541e-48
cg06197966	10	29948324	SVIL		-0.448994	1.70983e-05
cg11311332	7	131433049			-0.448398	4.69503e-10
cg27116114	11	130450543			-0.448316	2.20369e-20
cg20778199	6	148020881			-0.448266	3.77502e-12
cg21727223	17	66755770			-0.448249	1.81933e-07
cg13625026	11	1146419			-0.448177	1.24573e-13
cg22614521	6	72178744			-0.447635	4.85239e-12
cg16163382	2	37938640			-0.44702	7.26003e-10
cg07474842	6	136915088	MAP3K5		-0.44684	4.19377e-15
cg03533472	16	46919112	GPT2	chr16:46917849-46918957	-0.446791	1.11577e-07
cg17494438	10	50600744	DRGX	chr10:50602989-50606783	-0.446594	1.97104e-08
cg05521150	4	11550611			-0.446559	2.04746e-09
cg03225787	1	158518363	OR6Y1		-0.446435	1.06168e-11
cg16549644	17	79652024	ARL16;HGS	chr17:79650194-79651447	-0.445689	6.19936e-08
cg18223379	20	31619647	BPIL3		-0.445671	4.04317e-16
cg20311002	1	244763541	C1orf101		-0.445619	1.64642e-18
cg06677416	10	64495627			-0.445601	2.6157e-30
cg25161912	12	66220771	HMGA2;RPSAP52	chr12:66217627-66220181	-0.445092	5.87627e-10
cg11977100	1	248129192	OR2AK2;OR2L13		-0.444577	8.44157e-09
cg11015348	11	25070714	LUZP2		-0.444358	5.94466e-06
cg05177629	20	43834580	SEMG1		-0.444303	1.10691e-16
cg23154270	2	137527566		chr2:137522460-137523696	-0.444288	1.16126e-07
cg10785153	13	48011758			-0.444226	7.58074e-12
cg16434331	17	70712540	SLC39A11		-0.444202	5.38735e-05
cg13229867	3	151058783	MED12L;P2RY12		-0.444128	1.34865e-14
cg07615493	19	4215043	ANKRD24	chr19:4217518-4218068	-0.444118	9.03302e-06
cg13324103	10	29948428	SVIL		-0.443789	9.92211e-07
cg10966440	11	132745701	OPCML		-0.443525	1.83844e-15
cg23397013	10	10571132			-0.443516	3.96886e-31
cg02965895	11	5020172	OR51L1		-0.442998	1.22049e-10
cg03805279	6	88873844	CNR1	chr6:88875397-88877449	-0.442674	1.06279e-07
cg10774352	6	72206414			-0.442396	2.06346e-27
cg13894535	5	35919491	CAPSL		-0.442274	2.52439e-24
cg18631301	5	15521782	FBXL7		-0.442134	6.30712e-11
cg19409546	12	72477363			-0.442023	2.13195e-09
cg02107844	15	92612836	SLCO3A1		-0.441765	2.36781e-08
cg08324862	12	77800655			-0.44119	7.01352e-11
cg14129735	6	30737007			-0.441158	1.08595e-09
cg08698943	10	3509758			-0.440557	1.19506e-16
cg21377007	X	147060612		chrX:147062671-147062917	-0.44028	4.75987e-06
cg06754079	6	30079645	TRIM31		-0.440242	2.17845e-05
cg22198853	6	1594411			-0.439887	2.12208e-05
cg08534016	5	35771584	SPEF2		-0.439576	4.02413e-26
cg23810463	11	127208447			-0.439394	2.84466e-10
cg26098117	6	125803002			-0.439129	6.80516e-05
cg14825735	6	1594066			-0.438841	4.18114e-05
cg13585930	10	72027357	NPFFR1		-0.438763	5.90005e-12
cg06433467	5	67730071			-0.438331	3.96648e-14
cg13839563	7	136910420			-0.43782	1.86765e-19
cg08464402	3	99228156			-0.437685	1.78658e-11
cg14247325	13	36501687	MIR548F5;DCLK1		-0.437555	4.88493e-14
cg13241663	17	33125534			-0.436876	1.50111e-29
cg27130665	11	40316514	LRRC4C		-0.436456	2.74264e-09
cg17616677	7	83240310	SEMA3E		-0.436422	1.29681e-07
cg09232555	8	11619866			-0.436205	2.84967e-05
cg21028981	3	192465728			-0.436199	3.09388e-05
cg14429209	10	26509505	GAD2	chr10:26504383-26507434	-0.436109	9.48524e-12
cg04285710	1	74891564	TNNI3K		-0.435683	1.78138e-15
cg01719405	14	62401258			-0.435321	2.36138e-16
cg06144905	17	27369780	PIPOX		-0.435249	6.94307e-22
cg06769820	4	54554571			-0.43474	5.4132e-10
cg19736047	4	177759864			-0.434636	7.63976e-13
cg26387064	2	189599296	DIRC1		-0.434567	2.96604e-11
cg05548402	16	66115853			-0.434551	3.91382e-11
cg13644626	9	112545351	PALM2;PALM2-AKAP2	chr9:112542131-112542667	-0.434413	2.38778e-17
cg07696099	8	133573809	HPYR1		-0.434311	5.71731e-11
cg08779649	13	50194554			-0.434295	1.37876e-05
cg06818159	4	16628713	LDB2		-0.433065	1.4259e-14
cg05582719	6	73043502	RIMS1		-0.432995	4.63392e-11
cg01671881	20	31804901	C20orf71		-0.432878	5.50592e-39
cg24439686	17	76588724			-0.432766	7.10306e-09
cg12626882	17	11786412	DNAH9		-0.432722	1.05875e-18
cg24338491	12	91775501			-0.432565	7.34791e-06
cg25922610	7	5919589	OCM		-0.432508	2.01681e-36
cg17601191	13	31264764			-0.432414	9.42048e-06
cg06250841	8	58138048			-0.431825	1.02631e-09
cg14362178	2	79007750			-0.431797	1.64855e-07
cg02291365	13	25317267		chr13:25319668-25322255	-0.431671	1.86758e-07
cg20358011	11	126581947	KIRREL3		-0.431667	1.37142e-21
cg10576245	1	233249267	PCNXL2		-0.431411	3.53114e-08
cg22790839	5	157883933			-0.431324	7.79718e-08
cg13424302	10	80516893			-0.431292	1.0886e-11
cg19378216	20	31870775	C20orf114		-0.430671	2.64657e-09
cg19143211	6	123839720	TRDN		-0.430661	1.60242e-16
cg20447966	8	41009724			-0.430399	5.66583e-11
cg19998533	7	41486779			-0.429856	2.72708e-35
cg18618429	3	122043865	CSTA		-0.429735	1.43392e-08
cg23697406	7	155744359			-0.428574	2.6685e-05
cg24082983	21	31802169	KRTAP13-4		-0.428342	1.06307e-18
cg04770088	17	63225020			-0.428275	7.29315e-14
cg27544046	1	101186048	VCAM1		-0.428109	1.25234e-08
cg09183124	1	173092323			-0.428043	0.000643514
cg02609279	2	182325952	ITGA4	chr2:182321761-182323029	-0.428039	3.07e-17
cg01623879	13	107559229			-0.427988	1.17243e-06
cg03100024	19	42571402	GRIK5		-0.427733	6.30761e-17
cg03116124	1	231293208		chr1:231296559-231297345	-0.427665	9.93567e-07
cg01803859	8	95221342	CDH17		-0.427592	1.11182e-06
cg25969107	15	95128247			-0.427566	6.9296e-09
cg00431968	8	92528313			-0.427468	1.99012e-17
cg01515802	19	54876749	LAIR1		-0.426994	6.35934e-05
cg09678212	3	41240163	CTNNB1	chr3:41240162-41241631	-0.4269	0.000685512
cg22255773	7	154557556	DPP6		-0.426835	1.24621e-08
cg24021846	7	103556529	RELN		-0.426596	2.42639e-13
cg05040348	8	69497246	C8orf34		-0.426483	2.50117e-16
cg01966277	7	82435009	PCLO		-0.42627	2.04249e-15
cg19743254	11	132735814	OPCML		-0.426064	8.48858e-10
cg16652264	4	97948716			-0.425737	5.51156e-20
cg12480053	13	105792346			-0.425634	1.82147e-20
cg19274341	1	8143891			-0.425483	4.16602e-06
cg24797431	8	42553592	CHRNB3		-0.425238	3.79026e-12
cg11835200	1	152769896	LCE1D		-0.4252	9.84548e-12
cg17835180	X	12995592		chrX:12993107-12994599	-0.425183	0.000215609
cg06820545	3	39031761			-0.425069	4.14225e-23
cg00019654	14	82148289			-0.424949	3.14948e-10
cg01703205	7	142422236			-0.424361	6.55814e-33
cg17518550	1	247712383	C1orf150		-0.424226	3.6656e-12
cg19929638	7	155584080		chr7:155579868-155580392	-0.424155	3.01228e-07
cg22089361	17	52600604			-0.423805	4.30113e-07
cg04097334	2	189599665	DIRC1		-0.423753	1.95992e-06
cg13064062	12	14924930	HIST4H4	chr12:14922877-14923974	-0.423719	2.86875e-09
cg00470341	2	183237787	PDE1A		-0.423041	6.62615e-20
cg16172099	8	103750821		chr8:103750881-103751088	-0.423032	7.50925e-05
cg11868461	17	75830800			-0.423	1.29642e-08
cg21049397	12	25611175			-0.422972	3.82415e-05
cg14770102	11	58984446			-0.422958	1.52074e-22
cg06738786	20	19265058	LOC100130264;SLC24A3		-0.422836	2.66531e-08
cg16361867	11	120581355	GRIK4		-0.422455	2.06144e-08
cg12990035	3	98690540			-0.422387	3.56723e-12
cg13195526	12	68647498	IL22		-0.42179	2.23323e-07
cg04913291	11	133187956	OPCML		-0.421765	1.49453e-23
cg01847754	X	144909347	CXorf1		-0.420919	0.00104698
cg05468843	11	117857990	IL10RA	chr11:117856638-117857298	-0.420828	6.90487e-27
cg27480913	11	6008246	OR52L1		-0.420735	1.12603e-08
cg25100880	11	5878019	OR52E8		-0.420694	1.73497e-08
cg25806932	2	4051987		chr2:4050649-4050852	-0.420534	2.83718e-06
cg09571345	10	26931926	LOC731789		-0.419939	2.84209e-05
cg09832613	7	4050578	SDK1		-0.419851	7.14044e-06
cg27549186	17	76858248	TIMP2		-0.419829	3.24892e-07
cg00927256	2	137411992			-0.419815	2.25425e-11
cg00431602	X	23799775	SAT1	chrX:23801055-23801724	-0.419768	8.24663e-07
cg18128298	14	30709685			-0.419736	6.50572e-13
cg10255237	12	90150622			-0.419546	2.84613e-09
cg26800915	11	5324199	OR51B4		-0.419338	2.10747e-07
cg24827357	3	66813437			-0.419257	3.58396e-09
cg17360680	12	53069734	KRT1		-0.419043	2.34524e-06
cg26541218	7	47826387	PKD1L1		-0.418758	2.22306e-11
cg21018997	17	59572908			-0.418523	3.52671e-09
cg06506007	13	36699873	DCLK1		-0.418412	2.83817e-09
cg24626659	10	134754286	C10orf93	chr10:134755663-134756852	-0.418319	2.65026e-10
cg17125315	X	74963322	TTC3L		-0.41798	0.00015128
cg10805440	21	31710627	KRTAP27-1		-0.417302	3.54093e-12
cg13498184	X	144337589	SPANXN1		-0.417293	2.24332e-10
cg00868860	12	55041948	DCD		-0.417169	5.27108e-08
cg01618245	20	61990279	CHRNA4	chr20:61992186-61993599	-0.417153	3.87425e-13
cg12769118	1	247712377	C1orf150		-0.416655	4.59203e-17
cg13316295	8	117954154	C8orf85	chr8:117950472-117950717	-0.416448	3.27216e-11
cg23521140	2	37617601			-0.416036	4.27257e-14
cg04708601	6	101880078	GRIK2		-0.415524	3.22892e-08
cg07246713	20	62722933	OPRL1	chr20:62718472-62719016	-0.415409	8.55731e-08
cg27022558	11	64141041		chr11:64136814-64138187	-0.415394	5.50351e-07
cg25714865	7	5648122		chr7:5647104-5647340	-0.415176	0.000470234
cg13685129	11	334475		chr11:330785-331110	-0.414962	9.6752e-10
cg26612156	13	43407068			-0.414907	0.000558803
cg01021552	16	65046268	CDH11		-0.414818	2.71739e-08
cg02420480	7	41919892			-0.414635	4.19239e-10
cg23793965	8	91841347	NECAB1		-0.414452	1.5206e-08
cg14909201	13	111748020		chr13:111745493-111745697	-0.414382	2.36863e-08
cg10503208	11	5545506			-0.414145	3.63928e-08
cg15002691	7	137761047	AKR1D1		-0.414114	8.63199e-07
cg12659981	5	166710712	ODZ2		-0.413958	2.46444e-05
cg10132694	19	54876752	LAIR1		-0.413942	7.27009e-08
cg27578977	20	23018266		chr20:23015716-23016879	-0.41355	1.64885e-07
cg19062099	5	113744106	KCNN2		-0.413466	1.14635e-26
cg04739648	5	25907524		chr5:25909342-25909651	-0.412879	1.2146e-07
cg10574006	5	123965051			-0.412599	5.82105e-08
cg04068578	3	98482769	ST3GAL6		-0.412431	1.37211e-19
cg03895540	11	5841482	OR52N2		-0.412425	0.000112783
cg26020982	1	152196106	HRNR		-0.412303	6.28384e-08
cg25160605	11	21087846	NELL1		-0.412274	8.36912e-18
cg13942186	9	140305942	EXD3		-0.412166	5.24472e-16
cg01495831	3	97886467	OR5H15		-0.412164	1.2612e-10
cg03661929	3	116503715			-0.412072	4.23771e-08
cg08570639	6	113371757			-0.412066	2.34158e-24
cg04744713	8	142517440	FLJ43860		-0.411798	6.92987e-16
cg24939196	6	169588809			-0.411755	3.6743e-20
cg19159011	7	50348870	IKZF1		-0.411424	7.8268e-30
cg25968664	8	113049519			-0.411267	1.89823e-10
cg27178045	7	23753823	STK31		-0.41123	5.6646e-21
cg22509138	20	44809026	CDH22	chr20:44806599-44806875	-0.411009	1.78517e-09
cg18100008	7	42001744	GLI3	chr7:42005067-42006121	-0.410946	6.08622e-32
cg16975639	2	233501753	EFHD1	chr2:233497826-233499727	-0.410911	0.000177903
cg18927604	12	103214992		chr12:103218120-103218688	-0.410822	6.28634e-09
cg16468417	3	35835606	ARPP-21		-0.410807	2.04843e-09
cg27237541	10	26497739	MYO3A	chr10:26500607-26501126	-0.410805	5.68304e-06
cg02220965	16	31128310	MYST1	chr16:31128799-31129200	-0.410767	2.83571e-07
cg27247689	8	73445394		chr8:73448659-73449725	-0.41061	2.45305e-12
cg17033891	3	159852976			-0.41058	2.99615e-35
cg16371229	1	233248845	PCNXL2		-0.410293	5.36048e-06
cg05305046	5	40841315	CARD6		-0.410277	3.02142e-14
cg20968743	11	44883965	TSPAN18		-0.410217	1.22839e-05
cg24031764	3	188696743			-0.410114	9.13474e-10
cg25626375	8	133072269	OC90		-0.410097	1.36709e-07
cg22363893	X	110366476	PAK3		-0.41009	0.000424401
cg21994818	8	96805352			-0.409983	3.99038e-25
cg05346256	12	25959372			-0.40993	4.45592e-17
cg08642771	1	198392758			-0.409915	1.83009e-05
cg09802076	12	85285441	SLC6A15		-0.409862	2.91772e-08
cg02907402	6	30079425	TRIM31		-0.409859	0.000606833
cg21282997	2	103035835	IL18RAP		-0.409788	1.01155e-06
cg27342919	6	30079256	TRIM31		-0.409771	0.00208622
cg13051700	7	79050007	MAGI2		-0.40971	1.82473e-05
cg27051318	8	42623771	CHRNA6		-0.409682	9.62351e-23
cg09080874	11	83284905	DLG2		-0.409622	3.41988e-08
cg22266001	19	35786932	MAG	chr19:35786551-35786962	-0.409602	1.51453e-06
cg25259754	1	157670220	FCRL3		-0.409424	4.93538e-11
cg19846667	14	22191856			-0.409424	1.44828e-16
cg13269555	10	102822002	KAZALD1	chr10:102820488-102822874	-0.409217	3.04589e-17
cg22543892	7	85157964			-0.409162	1.6324e-06
cg03452737	3	117385277			-0.409103	3.93862e-08
cg19535096	4	68751711			-0.409035	9.02365e-07
cg08725366	7	18329916			-0.408956	1.94196e-12
cg11969108	7	154582418	DPP6	chr7:154585682-154586336	-0.408815	9.92923e-05
cg09025943	X	106751450		chrX:106749879-106750862	-0.408022	6.9165e-10
cg02347881	13	91579373	LOC144776		-0.407954	9.24608e-08
cg06580523	12	132908454		chr12:132910476-132910802	-0.407878	0.00199264
cg10233830	12	114701413			-0.407853	1.30936e-08
cg22672060	4	156464550			-0.407849	2.99643e-25
cg07276388	3	54940606	CACNA2D3		-0.407705	2.08576e-13
cg23622047	2	173701464	RAPGEF4		-0.407587	8.41037e-14
cg06112171	6	40324498			-0.40742	3.22567e-34
cg06525670	13	30528708			-0.406564	8.43209e-17
cg10262052	8	39770525	IDO1		-0.406534	3.59068e-10
cg14851578	14	106187192		chr14:106188128-106188860	-0.406516	0.000314605
cg08292485	20	29993663	DEFB121		-0.406254	9.0909e-06
cg12697139	1	209571889			-0.406254	5.28004e-06
cg06114334	7	154997361			-0.406219	2.59355e-08
cg11114757	11	102216909	BIRC2	chr11:102217574-102218247	-0.405736	8.34987e-07
cg14665413	4	38859728	TLR6		-0.405142	1.18076e-34
cg08037235	7	39013676		chr7:39015543-39015929	-0.405098	1.43609e-12
cg14043253	8	81830961			-0.404851	4.09979e-16
cg04476891	20	29994173	DEFB121		-0.404638	2.09705e-08
cg10081994	2	100908637	LONRF2		-0.40375	1.01669e-05
cg22228142	11	96620007			-0.403588	1.12878e-07
cg06941429	12	59139263			-0.403217	1.26839e-34
cg09166091	2	216484055			-0.403204	5.61213e-09
cg19562321	5	150727045	SLC36A2		-0.403018	1.30988e-10
cg21549161	7	67722023			-0.402818	9.75417e-22
cg03367387	3	197439334	KIAA0226		-0.402756	2.43469e-07
cg03983740	10	85049656			-0.402387	5.13468e-12
cg20238308	12	80836629	PTPRQ		-0.402337	4.24951e-11
cg00863099	2	87755371	NCRNA00152		-0.401927	8.68435e-07
cg12565636	8	39797497	IDO2		-0.40191	2.89702e-10
cg13710297	3	55752980	ERC2		-0.401849	1.62007e-07
cg07447769	13	24723265			-0.401457	4.27664e-15
cg15202552	1	157671759	FCRL3		-0.401388	5.30709e-08
cg21561953	7	144967622			-0.401062	1.76629e-11
cg26720913	5	142814934	NR3C1		-0.400674	2.1437e-10
cg21241410	2	43267816			-0.400579	2.73492e-15
cg00541303	1	208962374			-0.400458	4.9106e-21
cg11611580	6	114661277		chr6:114663328-114664859	-0.400453	1.66531e-10
cg04910082	22	43463123	TTLL1		-0.400446	7.45905e-09
cg08826743	8	105392295	DPYS		-0.400147	5.40154e-15
cg17570276	7	6099250	EIF2AK1	chr7:6098449-6098982	-0.399945	1.59307e-07
cg06738887	15	60688010	ANXA2	chr15:60689749-60690430	-0.399902	6.14016e-09
cg20168964	12	130333393	TMEM132D		-0.399671	1.32252e-11
cg25439632	8	49892209		chr8:49890386-49890874	-0.399368	1.33576e-21
cg03257417	1	111189871			-0.399046	2.62177e-10
cg06711175	5	55543927			-0.399031	1.90118e-12
cg18485530	13	59547037			-0.398744	2.7542e-07
cg26039482	8	144347197		chr8:144349048-144350070	-0.398738	0.000328976
cg03607708	1	215966091	USH2A		-0.398618	1.29483e-15
cg27097386	15	96400610			-0.398586	5.52527e-36
cg14972576	5	97645526			-0.398583	9.60564e-12
cg22129276	2	169926103	DHRS9		-0.398393	4.04449e-27
cg15331705	8	129180010			-0.398392	9.22565e-17
cg22154142	5	115021554			-0.398339	4.153e-07
cg13951697	10	3581101			-0.398333	9.80291e-06
cg17740722	19	57337294	PEG3;ZIM2		-0.398279	1.06196e-09
cg01606027	22	31607212	LIMK2	chr22:31608021-31608528	-0.398172	3.74937e-06
cg01092108	5	33362853			-0.397953	3.99932e-07
cg25487405	22	46473039			-0.397878	1.61074e-05
cg25597535	7	31379820	NEUROD6	chr7:31375845-31376542	-0.397691	1.65102e-08
cg02482438	6	49753577	PGK2		-0.397634	3.35837e-12
cg26548251	7	147591462	MIR548F3;CNTNAP2		-0.3976	5.41763e-11
cg24920933	7	142511496			-0.397429	3.95522e-07
cg16409409	1	200861597	C1orf106	chr1:200860076-200860576	-0.397407	4.5727e-15
cg07338782	12	101480470	ANO4		-0.397154	1.83272e-07
cg16107470	5	12865512			-0.39698	1.09927e-06
cg26554326	16	34261438		chr16:34256748-34257750	-0.396929	4.75164e-07
cg23461824	7	134605363	CALD1		-0.396847	3.1154e-10
cg02088996	7	41817771	LOC285954		-0.396822	8.81246e-10
cg06673273	3	109955869			-0.396788	2.09925e-05
cg06549238	11	93277161	C11orf75	chr11:93275814-93276721	-0.396688	0.000296595
cg12929160	13	77030645			-0.396613	4.94737e-09
cg23429036	2	215369157	VWC2L		-0.396594	1.16335e-08
cg04761746	4	141177756	SCOC	chr4:141173834-141174567	-0.39646	4.52677e-12
cg21878746	19	54876728	LAIR1		-0.396333	9.38254e-06
cg05143530	3	197439242	KIAA0226		-0.396274	6.94588e-09
cg23850904	19	40730628	CNTD2	chr19:40730385-40730712	-0.395959	0.000613865
cg20825022	2	124920645	CNTNAP5		-0.395695	2.20655e-10
cg06576557	20	31828749	PLUNC		-0.395685	3.20552e-09
cg18291443	3	157178134	VEPH1		-0.395526	6.51754e-19
cg03548415	11	111991342			-0.39489	3.18671e-10
cg24124703	5	88122944	MEF2C		-0.394485	1.58634e-08
cg20268967	2	180730462		chr2:180725717-180726465	-0.394187	2.33259e-09
cg16677191	5	95159423	GLRX		-0.393934	5.48946e-11
cg25352940	4	29053365			-0.393769	3.92475e-18
cg26342141	6	98373013			-0.393738	9.54246e-07
cg11800608	20	56724999	C20orf85	chr20:56725857-56726113	-0.393482	8.26115e-15
cg03957898	1	152333423	FLG2		-0.392994	0.00039121
cg17890940	7	1782346	ELFN1	chr7:1784027-1786934	-0.39296	4.72413e-05
cg08884591	11	62037191	SCGB2A2		-0.392945	6.60463e-27
cg20890989	2	223574238	MOGAT1		-0.392796	3.08078e-08
cg15408237	11	91974310			-0.392674	1.14616e-06
cg10973622	2	86423274	IMMT	chr2:86422068-86422858	-0.392437	0.00452477
cg22081879	7	108845010			-0.392394	9.96939e-07
cg08717751	13	37881008			-0.392389	0.000155178
cg08756898	2	129228081		chr2:129228601-129228807	-0.392375	2.70571e-28
cg07301829	8	118313044			-0.392347	2.86432e-05
cg15677364	6	30687221	TUBB	chr6:30687941-30688213	-0.392236	1.87522e-27
cg19981409	11	89225042	NOX4	chr11:89224416-89224718	-0.39223	1.30715e-10
cg14106046	17	81006485	B3GNTL1	chr17:81009245-81009999	-0.392198	1.97098e-22
cg12390585	1	198669986	PTPRC		-0.391915	3.32389e-05
cg25335333	3	104268041			-0.391742	1.65483e-16
cg01194336	12	66627997	IRAK3		-0.391717	6.20515e-14
cg27259235	6	98565945			-0.391516	6.93076e-07
cg24527881	1	45187630	C1orf228	chr1:45189705-45190558	-0.391515	2.4692e-14
cg10623221	3	173119212	NLGN1	chr3:173115404-173115775	-0.390523	1.31607e-07
cg05514299	17	74868670	MGAT5B	chr17:74864170-74866657	-0.390463	1.29858e-12
cg17403974	X	115304403	AGTR2		-0.39039	0.000101642
cg06437799	1	155659719	DAP3;YY1AP1	chr1:155657832-155659125	-0.390163	3.57922e-13
cg27490875	2	69418131	ANTXR1		-0.390001	1.99973e-06
cg25817111	2	212232130			-0.389528	3.69156e-09
cg17813054	X	92924956		chrX:92928546-92928786	-0.389443	6.20044e-06
cg04507071	10	128152124	C10orf90		-0.389398	1.29181e-10
cg02252421	5	127914655			-0.389173	1.00042e-05
cg16250754	5	40841579	CARD6		-0.389097	9.13343e-07
cg05966371	5	1974013			-0.388731	3.55178e-07
cg19474888	6	125790562			-0.388539	7.79093e-34
cg03517998	7	38726758	FAM183B		-0.388456	2.01135e-14
cg23110514	1	152538888	LCE3E		-0.388332	1.0957e-23
cg01612158	1	157567720	FCRL4		-0.388304	3.92235e-08
cg25065131	10	93100919	LOC100188947		-0.388193	2.78239e-21
cg25734089	19	46969919	PNMAL1		-0.388149	5.43658e-18
cg08767637	16	65318732	LOC283867		-0.387995	2.24945e-15
cg14220224	8	57309145	SDR16C6		-0.387943	2.76346e-32
cg23219332	X	134971334	CT45A6		-0.387758	0.00031554
cg07283896	6	11855283			-0.387529	2.44875e-07
cg20594303	10	60680256			-0.387277	2.27493e-11
cg23958704	8	103750999		chr8:103750881-103751088	-0.387231	0.000285805
cg18767846	2	182303206			-0.387138	8.02763e-05
cg17266282	6	112294532			-0.38709	9.76899e-06
cg17218154	1	155904916	KIAA0907	chr1:155904072-155904307	-0.386703	2.191e-06
cg23581088	6	3912160			-0.386654	2.13179e-07
cg05848579	16	1308103	TPSD1	chr16:1308004-1308308	-0.386369	2.30689e-05
cg20543651	8	55918395			-0.386245	3.39586e-31
cg13018120	17	72619962	CD300E		-0.38609	4.29391e-12
cg05202300	11	24346161			-0.385617	2.85068e-15
cg01681098	11	128566009	FLI1	chr11:128562671-128565011	-0.385459	2.70719e-25
cg10437900	7	23518135		chr7:23513534-23514412	-0.385119	1.52098e-06
cg26014409	1	158324471	CD1E		-0.384831	2.63788e-09
cg07539443	12	114937328			-0.384652	1.33538e-12
cg11267802	1	153123593	SPRR2G		-0.384513	1.12832e-17
cg24432193	6	102062733	GRIK2		-0.384467	7.10175e-08
cg10665616	7	69326361	AUTS2		-0.384294	1.50467e-11
cg07157107	8	42623730	CHRNA6		-0.384256	1.69112e-19
cg22304399	19	13319324	CACNA1A	chr19:13319268-13319789	-0.383951	1.22726e-05
cg08866665	6	169689892			-0.382879	1.78379e-05
cg14185201	14	79162188	NRXN3		-0.38282	1.07187e-11
cg07977614	1	242310145	PLD5		-0.382719	1.68107e-05
cg16354520	1	152671707	LCE2A		-0.382406	1.85472e-33
cg18116418	1	152553244	LCE3D		-0.382404	1.92512e-06
cg12226009	10	91263650	SLC16A12		-0.382348	1.65744e-15
cg22164298	4	114276834	ANK2		-0.38231	2.70535e-14
cg23530596	15	48515109	SLC12A1		-0.382294	7.94287e-09
cg12232463	2	100926650	LONRF2		-0.382021	5.11874e-06
cg14519356	7	83097669	SEMA3E		-0.381606	0.000138185
cg10330056	2	209536324			-0.381333	8.50899e-10
cg01720616	7	16101713			-0.381273	1.0284e-08
cg02939767	20	584773	TCF15		-0.381202	2.58991e-05
cg14219543	8	49442567			-0.381192	2.39234e-13
cg16973527	15	70767570			-0.381071	3.30792e-11
cg04465154	8	9045558			-0.381031	5.32175e-12
cg11201447	8	128808063	PVT1;MIR1204	chr8:128806081-128806899	-0.380956	0.000253057
cg23056703	3	5470788			-0.380796	3.99424e-05
cg12406559	18	56530302	ZNF532	chr18:56530395-56531288	-0.380672	2.39422e-06
cg18900914	5	12230982			-0.380133	1.73881e-08
cg27356115	15	53422311			-0.380107	1.11267e-07
cg20097712	11	124172447			-0.380061	7.95275e-06
cg00374672	7	100463416	SLC12A9	chr7:100463758-100464146	-0.379938	1.47482e-16
cg22730004	1	158656718	SPTA1		-0.379862	0.000151857
cg08254089	20	36933189	BPI		-0.37986	1.87831e-09
cg13006681	5	158476743	EBF1	chr5:158478378-158478630	-0.379847	2.7781e-15
cg07473553	3	125655407	ALG1L		-0.37978	0.00162349
cg21853021	11	2920146	SLC22A18;SLC22A18AS	chr11:2923301-2923817	-0.379659	1.48365e-06
cg03784113	13	112602492			-0.379627	5.43557e-19
cg12599850	1	95006451	F3	chr1:95006837-95008051	-0.379604	2.7177e-05
cg14495359	14	96345612		chr14:96342209-96343570	-0.379483	4.33684e-13
cg01860944	13	61455634			-0.379386	1.21616e-17
cg16778734	3	177448128			-0.379235	1.7441e-13
cg19323289	11	19463903	NAV2		-0.378811	2.3477e-10
cg24000437	1	152538857	LCE3E		-0.378717	9.08265e-15
cg01238435	5	141595696			-0.378412	0.000130968
cg17221083	5	136374727	SPOCK1		-0.378297	2.81589e-05
cg06530558	15	54304778	UNC13C		-0.378095	2.04865e-05
cg04064998	11	109786133			-0.377973	2.20013e-07
cg22878054	11	99397252	CNTN5		-0.377433	0.00164369
cg06815411	4	57737651			-0.377339	2.65497e-07
cg00094595	12	91775374			-0.377335	3.58498e-06
cg02861926	19	56348742	NLRP4;NLRP11		-0.37698	3.17049e-10
cg22911167	X	105452427	MUM1L1		-0.376913	0.000775591
cg07554357	13	36051749	MIR548F5;MAB21L1;NBEA	chr13:36052553-36053119	-0.376675	0.000473487
cg23936402	6	28499703	GPX5		-0.376471	5.64931e-06
cg19360796	2	194716174			-0.376335	8.66948e-08
cg15861835	X	76649101			-0.376284	0.00241497
cg02468320	12	2404134	CACNA1C		-0.376055	2.08541e-15
cg03935060	16	10272021	GRIN2A	chr16:10273943-10277424	-0.375937	2.21835e-08
cg22998959	6	74877005			-0.375784	6.01957e-16
cg10919344	11	59210634	OR5A1		-0.375754	6.90404e-16
cg12072611	14	22433693			-0.37549	1.6234e-06
cg06536378	19	53807723		chr19:53811620-53812011	-0.375478	4.54123e-06
cg23400715	22	48900624	FAM19A5		-0.375192	4.12189e-06
cg26994377	4	140579069			-0.375137	4.16737e-23
cg05168229	13	45390049			-0.375136	6.72001e-09
cg09857577	7	50136102	C7orf72	chr7:50132572-50132921	-0.375004	2.14676e-09
cg03421657	1	166039754	FAM78B		-0.374956	9.26581e-43
cg01826354	17	81006497	B3GNTL1	chr17:81009245-81009999	-0.374862	4.60491e-13
cg10436333	20	61883856	NKAIN4;FLJ16779	chr20:61884644-61886387	-0.374857	2.45848e-27
cg19617217	7	90581938	CDK14		-0.374512	3.33733e-09
cg22032364	13	26112093	ATP8A2		-0.374497	6.73674e-05
cg27461254	20	39135472			-0.37446	1.1348e-37
cg07976787	16	25598190			-0.374405	1.03816e-08
cg11854392	22	19879320	TXNRD2		-0.374048	6.46669e-06
cg16385583	1	247711595	C1orf150		-0.373953	1.74931e-26
cg05184519	11	132080258	NTM		-0.373948	6.99365e-08
cg23154849	2	209240193			-0.373723	4.926e-11
cg26791148	15	82374456			-0.373664	3.74363e-06
cg09657615	6	128921652			-0.373523	9.8717e-06
cg25414370	22	50483351	TTLL8	chr22:50483350-50483579	-0.373361	1.65239e-14
cg14113958	9	117657237			-0.373189	8.59539e-12
cg24670241	9	27282776	NCRNA00032		-0.372866	4.12112e-07
cg18369680	20	41984014			-0.372611	2.80022e-07
cg19676227	2	133695582	NCKAP5		-0.37257	4.42517e-23
cg04285362	4	14746310			-0.372425	3.70497e-06
cg16728651	6	55767865			-0.372247	5.78879e-10
cg11736104	1	176430983	PAPPA2		-0.37202	4.59189e-06
cg09781307	11	27648324	BDNFOS		-0.371932	4.04729e-07
cg24449914	1	152118345			-0.37183	2.36456e-20
cg05926314	7	157347105	PTPRN2	chr7:157346613-157347069	-0.371758	4.55976e-05
cg22129180	8	49892980		chr8:49890386-49890874	-0.371722	1.39932e-18
cg23433370	12	27396894	STK38L	chr12:27396982-27397646	-0.371706	2.77214e-11
cg21367256	20	62795658	MYT1		-0.371329	1.5403e-06
cg26430081	12	130529394		chr12:130526915-130527117	-0.371312	1.00043e-16
cg22663389	17	57929274			-0.371263	3.20264e-07
cg09238677	12	8218922	C3AR1		-0.371067	2.65879e-17
cg03494634	19	9238958	OR7G3		-0.371012	1.69514e-34
cg22388472	1	2365763			-0.370633	1.683e-12
cg14793844	2	100516880	AFF3		-0.370542	2.49055e-05
cg17022548	5	139294892	NRG2		-0.370378	0.000419467
cg06860721	10	51564909	NCOA4	chr10:51565071-51565648	-0.370359	1.76004e-06
cg26111757	20	31642120	C20orf185		-0.370357	1.27405e-07
cg25953788	12	48962956	LALBA		-0.370284	6.2077e-08
cg14260083	7	4876858	RADIL	chr7:4874104-4875095	-0.37023	1.52291e-06
cg16255697	X	113997530	MIR1911;HTR2C		-0.370126	4.3923e-06
cg16345311	16	26505221			-0.370099	6.9499e-12
cg10005270	10	128210036	C10orf90		-0.370064	6.07744e-10
cg26799474	2	202098951	CASP8		-0.369895	4.63713e-06
cg16391242	7	3234697			-0.369814	9.0625e-09
cg23381232	7	95696973	DYNC1I1		-0.369741	1.15521e-07
cg22788065	13	37107434			-0.369723	2.4086e-11
cg08445740	5	156594400	FAM71B		-0.369664	1.65596e-13
cg20219053	11	81358293			-0.369442	1.10721e-06
cg15423315	10	93296554	LOC100188947		-0.36939	2.23771e-15
cg00451397	2	48843645	STON1-GTF2A1L;GTF2A1L	chr2:48844751-48844985	-0.369278	1.25714e-10
cg10227331	1	8181647			-0.369216	2.34179e-09
cg05279738	3	141560204			-0.369067	5.99922e-18
cg26439139	5	155924786	SGCD		-0.368627	5.42558e-08
cg00282706	12	6055430	ANO2		-0.368543	5.74537e-19
cg27032075	13	102250369	ITGBL1		-0.368475	2.22052e-05
cg02556005	16	74310568			-0.368299	7.08799e-10
cg06041852	10	134734134		chr10:134735972-134736254	-0.368143	3.32052e-14
cg19846154	8	74332112			-0.367949	5.71126e-06
cg03084996	8	69539427	C8orf34		-0.367938	1.37902e-08
cg13690280	9	112562314	PALM2;PALM2-AKAP2		-0.367827	2.3623e-11
cg22573731	2	220908336			-0.367823	2.67714e-06
cg01737550	X	101395217	TCEAL6	chrX:101397305-101397514	-0.367812	0.000610719
cg24229701	12	130821962	PIWIL1	chr12:130822360-130822696	-0.367699	1.41682e-05
cg06552160	2	1926724	MYT1L		-0.367691	5.60829e-29
cg21031917	6	62596341	KHDRBS2		-0.367652	0.00258374
cg02320356	8	127237106			-0.367342	6.52873e-12
cg14224444	6	118587190	SLC35F1		-0.367273	5.01115e-06
cg10898024	2	40266366			-0.367176	9.78377e-06
cg09557991	1	12227927	TNFRSF1B	chr1:12226876-12227712	-0.367072	2.34301e-06
cg22937354	11	55606216	OR5D16		-0.367072	3.58533e-11
cg19652483	6	76191813	FILIP1		-0.366771	2.57911e-14
cg26749518	19	51506165	KLK9;KLK8	chr19:51505914-51506363	-0.366723	1.58443e-05
cg07859753	13	96300257		chr13:96296143-96297059	-0.366169	4.60952e-05
cg07972716	20	54582710		chr20:54578603-54580678	-0.366145	5.29556e-20
cg14552010	2	100327369	AFF3		-0.365986	1.15564e-05
cg07295362	2	3061128		chr2:3063372-3063672	-0.365863	5.62985e-13
cg25883405	7	104865796	SRPK2		-0.365837	5.78696e-07
cg22274117	6	16713613	ATXN1		-0.36578	5.80585e-12
cg09955012	13	22477006			-0.365701	5.73967e-05
cg14416623	2	133561787	NCKAP5		-0.365685	1.40114e-25
cg05876246	8	81831079			-0.365613	6.65029e-10
cg16180082	6	159466542	TAGAP		-0.365562	1.59028e-11
cg05063520	8	49835999		chr8:49835987-49836231	-0.365396	4.8787e-05
cg08852641	19	41510098	CYP2B6		-0.365387	0.00131276
cg00760950	13	38066983			-0.365353	4.39593e-10
cg05329976	20	58295160	PHACTR3		-0.365123	5.38166e-07
cg15059225	6	17312156			-0.365087	2.0596e-12
cg27209571	2	230563222	DNER		-0.364841	9.2517e-06
cg10634568	2	30186753			-0.364835	1.46679e-08
cg16478536	6	408730	IRF4		-0.364772	3.8607e-06
cg11152263	7	569642		chr7:569812-570042	-0.364718	0.000167511
cg22831029	7	83325268			-0.364604	3.12832e-15
cg23803223	2	180774797			-0.364537	4.96528e-07
cg06780032	1	8272277		chr1:8271996-8272202	-0.364501	8.30673e-24
cg07969668	8	142841913		chr8:142841912-142842157	-0.364468	2.34171e-06
cg25247520	8	128808017	PVT1;MIR1204	chr8:128806081-128806899	-0.364442	2.99902e-05
cg17330093	6	79380538			-0.364387	1.52836e-09
cg18369913	11	51515083	OR4C46		-0.364172	4.85776e-09
cg17988310	22	40355732	GRAP2		-0.364086	1.20298e-05
cg26407841	7	81475720			-0.364084	1.58482e-06
cg04892643	7	18906433	HDAC9		-0.364072	3.53234e-16
cg19438750	15	91768905	SV2B		-0.363982	1.42784e-07
cg15147833	1	247921672	OR1C1		-0.363861	1.08919e-08
cg04681489	11	123325084			-0.363521	6.13668e-06
cg10392572	1	56046489			-0.363516	4.16764e-13
cg23391288	13	49366203			-0.363374	3.37542e-07
cg24429533	7	107886896	NRCAM		-0.363371	3.25233e-08
cg19113920	17	11803540	DNAH9		-0.363256	1.85643e-05
cg11834527	X	149008828	MAGEA8		-0.363201	0.000173046
cg15698171	20	62795464	MYT1		-0.363169	7.4995e-06
cg05817709	11	63304098	RARRES3		-0.362975	1.63996e-05
cg06966245	1	30043002			-0.362699	1.27337e-15
cg21499869	19	18589848	ELL		-0.362689	3.63391e-07
cg23144473	7	38340103			-0.362634	4.47186e-06
cg20617328	6	33040610	HLA-DPA1		-0.362539	5.84007e-16
cg07070728	3	141399954			-0.362196	1.71297e-23
cg25481253	7	141673384	TAS2R38		-0.362129	1.41891e-06
cg01608304	16	13547884			-0.362097	3.4361e-05
cg12534759	11	55135337	OR4A15		-0.362062	2.20141e-05
cg07412254	2	121223534	LOC84931		-0.361953	7.04371e-07
cg14000125	20	61704742		chr20:61703526-61704022	-0.36181	5.00396e-09
cg19220719	10	77532329			-0.3618	2.66473e-05
cg25696807	X	145109374	MIR891A		-0.361785	0.00182325
cg19578660	10	3511600			-0.36178	4.48603e-12
cg02920600	7	137367341	DGKI		-0.361686	5.0015e-06
cg23399286	8	133072873	OC90		-0.361654	4.50015e-08
cg01299082	4	190563979		chr4:190566549-190567722	-0.361573	3.28512e-10
cg07428782	17	31861540	ACCN1		-0.361361	1.45142e-11
cg10861897	8	49835988		chr8:49835987-49836231	-0.361316	0.000127625
cg15397593	12	2273119	CACNA1C		-0.361227	0.000131706
cg03437887	2	22605688			-0.361223	3.86991e-12
cg10828561	8	49566696			-0.361181	6.69096e-09
cg14324502	9	88898587	ISCA1	chr9:88896741-88897721	-0.360958	1.53086e-07
cg16162122	20	62090270	KCNQ2	chr20:62092326-62092586	-0.360916	1.36524e-36
cg11052535	11	56468348	OR9G9;OR9G1;OR8U8		-0.360873	1.52633e-07
cg04329382	22	46480891	LOC400931	chr22:46481815-46482024	-0.360794	2.35606e-10
cg00381745	7	99096450	ZNF394	chr7:99097277-99098104	-0.360458	0.000357329
cg13410764	9	90407888			-0.36034	1.25055e-23
cg09305815	2	5376320			-0.360218	2.11063e-13
cg07771160	21	28335945	ADAMTS5	chr21:28337856-28340237	-0.36014	2.83142e-07
cg02201914	4	85299913			-0.360107	1.32896e-08
cg07271186	7	142028043			-0.360052	1.36872e-05
cg01286319	19	2695343	GNG7		-0.360026	2.04265e-15
cg11623922	6	27759386			-0.359895	0.000126119
cg13415566	10	125423240		chr10:125425495-125426642	-0.359645	0.000359584
cg14944923	8	108544188			-0.35955	5.87788e-07
cg25384000	11	55605161	OR5D16		-0.359515	4.65358e-10
cg22008551	19	46452989	NOVA2	chr19:46456209-46456503	-0.358992	3.00871e-08
cg03283235	12	130354828	TMEM132D		-0.358883	3.54701e-07
cg09648454	16	48157560	ABCC12		-0.358666	8.60392e-12
cg26522894	12	130389541	TMEM132D	chr12:130387609-130389139	-0.358583	3.95883e-15
cg14378039	20	41873421			-0.358078	3.35565e-13
cg03992092	X	139169879		chrX:139173387-139173767	-0.357979	0.000142331
cg07239716	12	89744488	DUSP6	chr12:89745168-89748144	-0.357678	1.45164e-05
cg12523109	X	52825220	SPANXN5		-0.357436	0.00247366
cg07175433	4	21947400	KCNIP4	chr4:21950085-21950346	-0.357337	8.58671e-11
cg22557725	10	60368369	BICC1		-0.357279	1.01423e-09
cg01793320	8	20030779	SLC18A1		-0.357232	3.65813e-20
cg03263337	8	62199082	CLVS1		-0.357161	5.12321e-14
cg05084668	3	125655381	ALG1L		-0.357048	0.00132368
cg07138070	7	41137309			-0.357006	2.1185e-07
cg20031845	7	50306663			-0.356878	1.09561e-10
cg18173230	2	238207644			-0.356787	1.93594e-07
cg12098441	6	119217672	ASF1A	chr6:119215454-119216457	-0.35671	2.39491e-07
cg25565203	5	56989227			-0.356642	1.90306e-05
cg13491731	14	76594783		chr14:76597648-76597911	-0.356554	2.06111e-12
cg19162970	7	38710069			-0.356543	3.21112e-06
cg13323489	3	193587780		chr3:193587352-193587889	-0.356409	1.50871e-17
cg16918578	7	67711231			-0.35632	2.2743e-28
cg00128482	8	75737456	PI15		-0.356316	1.09534e-08
cg06580966	16	7684063	A2BP1		-0.356275	1.68684e-23
cg23079782	X	78200921	P2RY10		-0.356171	3.00824e-05
cg00134210	10	14644132	FAM107B	chr10:14645752-14646705	-0.356085	7.85977e-19
cg14061067	9	16413736	BNC2		-0.356001	0.000154351
cg26453169	5	57787167	GAPT		-0.355825	3.95613e-09
cg09811510	3	159590447	SCHIP1		-0.355638	1.13711e-06
cg16356737	6	25729805		chr6:25732692-25732957	-0.355609	8.35578e-12
cg26181731	3	104078476			-0.355608	6.88504e-07
cg18826637	2	145116633			-0.355554	3.42619e-11
cg00026909	1	58089001	DAB1		-0.355502	7.85244e-07
cg19707677	1	207271346	C4BPB		-0.355251	3.60174e-13
cg17051704	15	29424197	FAM189A1		-0.354907	2.15258e-05
cg01687040	12	55043559	DCD		-0.354895	0.000200451
cg00833257	19	51656518	SIGLEC7		-0.354759	9.75332e-07
cg13139361	2	68009681			-0.354573	1.47785e-06
cg03785755	6	26196794		chr6:26197070-26197537	-0.354533	3.61988e-21
cg06476438	2	12674764			-0.354491	2.83268e-06
cg10732611	13	33700592	STARD13		-0.35435	6.62199e-07
cg16207673	12	108167730	ASCL4	chr12:108168986-108169570	-0.354089	2.79905e-05
cg27357306	10	63657059			-0.353869	7.3285e-10
cg05939560	12	131003775	RIMBP2		-0.35376	1.13413e-08
cg11891925	10	13091949			-0.353438	1.10714e-15
cg08657705	5	30662916			-0.353291	2.19575e-19
cg23849826	15	39872186	THBS1	chr15:39872527-39873567	-0.353233	0.0015833
cg01360605	20	58983676			-0.352913	9.65369e-17
cg07053841	6	29012588	OR2W1		-0.352802	8.9496e-05
cg19477346	19	48699872		chr19:48697900-48698669	-0.352776	7.31695e-08
cg20127899	8	32579253	NRG1		-0.352774	1.13286e-25
cg22520791	5	178784097			-0.352767	5.42437e-06
cg04445427	8	133699791			-0.352738	3.9736e-05
cg07534823	11	126687800	KIRREL3		-0.352451	1.16485e-11
cg24229750	11	5531283	UBQLN3		-0.352431	1.73675e-11
cg13876325	17	16190098	PIGL		-0.352427	8.81789e-11
cg18178189	11	31161032			-0.352267	6.72703e-06
cg11630103	8	89336217	MMP16	chr8:89339965-89340481	-0.352266	0.000116973
cg12394201	11	43942418			-0.352222	1.76674e-16
cg11721349	6	53850329			-0.352204	9.87025e-10
cg24526103	13	110433784	IRS2	chr13:110434466-110440180	-0.352008	0.000342484
cg06541222	8	74019754			-0.35195	2.14795e-14
cg08832842	21	15197291		chr21:15197769-15197998	-0.351897	8.34928e-07
cg23759189	11	131410868	NTM		-0.351866	2.37184e-09
cg21080533	6	49755105	PGK2		-0.351781	1.07345e-07
cg16645977	7	5342805	SLC29A4	chr7:5342750-5342989	-0.351715	0.00229627
cg00857435	7	90932279			-0.351637	3.35585e-05
cg18022769	10	25882008	GPR158		-0.35157	3.1721e-05
cg27166177	22	49498376		chr22:49498162-49498377	-0.351425	4.90649e-10
cg21045575	13	59169584			-0.351284	1.94602e-14
cg22524951	12	91775247			-0.35111	0.00012204
cg04275692	7	45610627		chr7:45613386-45615504	-0.35083	3.37578e-07
cg22610620	10	77524487			-0.35081	3.53082e-18
cg02589353	11	124471596			-0.350802	1.17045e-12
cg10577257	12	130929193	RIMBP2		-0.350799	5.64333e-07
cg09175843	2	70313417	PCBP1	chr2:70313200-70315490	-0.350508	2.71847e-13
cg15029747	15	24823713	PWRN1		-0.350329	1.39178e-16
cg20058937	7	5336543	SLC29A4	chr7:5336513-5336894	-0.350297	3.91568e-06
cg22219379	3	140541355			-0.350254	2.80212e-10
cg01077100	10	124067280	BTBD16		-0.350217	3.7967e-05
cg02991888	19	54260014	MIR1283-2;MIR516A1		-0.350135	5.49748e-18
cg01282174	11	119630144			-0.350081	1.81622e-41
cg02841912	6	152955983	SYNE1	chr6:152957810-152958472	-0.349641	1.41434e-05
cg08200621	17	56247036	OR4D2		-0.349634	1.76395e-11
cg15001406	12	130961652	RIMBP2		-0.349596	5.89395e-10
cg04238199	5	7831537	C5orf49		-0.349509	1.88316e-19
cg23296791	19	40229766	CLC		-0.349299	1.79739e-10
cg06595154	11	10716164	MRVI1		-0.349025	7.94419e-05
cg04960602	13	112352250			-0.348953	6.39299e-07
cg02170386	14	70316972		chr14:70316847-70317240	-0.348884	1.33219e-10
cg10440524	10	83728257	NRG3		-0.348602	1.12532e-22
cg20591745	6	30079524	TRIM31		-0.348571	0.000190669
cg07147846	3	10801997	LOC285370		-0.34789	2.41584e-09
cg08070725	13	39991764	LHFP		-0.347763	5.1349e-20
cg05775862	10	31026101			-0.347708	3.10177e-07
cg13185005	11	268950			-0.347686	2.72129e-10
cg16831185	17	29158530	ATAD5	chr17:29158878-29159423	-0.347559	4.59792e-10
cg24574793	6	29414802			-0.347368	3.69397e-07
cg16799831	6	7468973			-0.347354	1.52669e-11
cg26283879	8	142255356			-0.347185	1.4565e-08
cg27221538	6	51154725			-0.347046	1.32726e-06
cg27027375	4	6695319	S100P		-0.34703	1.16399e-06
cg26082814	13	114065777		chr13:114066946-114067488	-0.346954	9.99914e-07
cg08025405	2	53764920			-0.346892	2.48587e-05
cg17297305	1	185287148	IVNS1ABP	chr1:185285329-185286735	-0.346833	1.80827e-07
cg22066599	11	49917865		chr11:49913319-49914335	-0.346723	3.47918e-07
cg26647771	5	32768395	NPR3		-0.346708	9.94235e-19
cg25314284	11	80998251			-0.346649	5.79908e-11
cg00377915	10	70631035	STOX1		-0.346557	5.20386e-06
cg05133853	11	5265008	HBBP1		-0.346526	7.65555e-09
cg17480254	X	125953844	CXorf64		-0.346497	0.00198582
cg03151810	8	144371745		chr8:144371446-144372076	-0.346395	0.000208892
cg14307605	2	226029766			-0.345681	4.04971e-10
cg06819373	7	157463355	PTPRN2		-0.345452	1.12617e-07
cg21282907	6	74289980			-0.345409	3.88712e-06
cg22368204	20	62055252	KCNQ2	chr20:62052907-62053326	-0.345374	1.25845e-07
cg19483679	5	51565997			-0.345337	1.46303e-06
cg01400040	15	61091220	RORA		-0.345244	1.41454e-08
cg12386297	1	209605223	LOC642587;MIR205		-0.345189	9.76303e-08
cg08187814	2	145202065	ZEB2		-0.345163	0.000104593
cg08222513	6	30079280	TRIM31		-0.345082	0.00113693
cg02362246	X	12974819			-0.344784	0.000794106
cg25248094	X	123480304	SH2D1A		-0.344756	0.00030933
cg10504632	7	40591610	C7orf10		-0.344643	4.18974e-12
cg12461092	3	10861549	SLC6A11	chr3:10857687-10858447	-0.34458	1.55029e-09
cg12305074	7	78368756	MAGI2		-0.344431	0.000358749
cg27373604	11	83372714	DLG2		-0.344317	2.67837e-05
cg25426044	8	95254202			-0.344277	2.64196e-07
cg26503038	19	2699659	GNG7	chr19:2702532-2702987	-0.344165	2.76116e-15
cg11329678	5	2165422			-0.344087	1.13834e-06
cg09285851	6	10099656			-0.343877	3.57657e-06
cg18738804	8	86842690		chr8:86838850-86840677	-0.343859	4.59465e-14
cg12020179	11	102496104	MMP20		-0.343783	7.81071e-06
cg17390890	12	74444245			-0.343765	4.04246e-06
cg14529201	6	50947261			-0.343639	3.00133e-08
cg05558615	17	5820161			-0.343229	6.60688e-16
cg03752977	8	144330404	ZFP41	chr8:144332365-144332743	-0.343115	2.54492e-10
cg15286206	15	38233268	TMCO5A		-0.342891	1.06893e-09
cg07696842	12	105089508	CHST11		-0.342787	3.16275e-11
cg16871561	12	98986887	SLC25A3	chr12:98987193-98988203	-0.34263	0.000125899
cg04093885	5	62074261	ISCA1L		-0.342629	6.12561e-06
cg27064337	8	18925266			-0.342535	4.51727e-11
cg26802256	7	4652765			-0.342424	6.24617e-17
cg26572896	2	151386104			-0.342187	2.18386e-06
cg06972019	1	8937448	ENO1	chr1:8938098-8939409	-0.342009	3.09482e-09
cg17761815	6	137322929	IL20RA		-0.341968	5.04595e-07
cg06655097	4	177455600			-0.341883	7.60582e-07
cg00929345	8	143622353	BAI1	chr8:143623275-143623662	-0.341854	1.5679e-07
cg16409012	2	13024987			-0.341646	2.75754e-18
cg24940967	3	45837197	SLC6A20	chr3:45837480-45838256	-0.341335	0.00190128
cg12050706	1	148891668			-0.341187	3.90888e-11
cg05343159	10	129347529	NPS		-0.341183	1.59511e-10
cg08670465	5	169725100	LCP2		-0.341048	2.55643e-17
cg05594873	3	79814509	ROBO1	chr3:79815638-79815900	-0.340919	1.95054e-05
cg22454371	15	55131855			-0.340907	2.74308e-06
cg07488872	2	16955374			-0.340739	2.48183e-10
cg21052932	14	51342320	ABHD12B	chr14:51338712-51339146	-0.340585	0.00272209
cg16051561	5	11529629	CTNND2		-0.340562	2.74436e-06
cg06215416	1	2383473			-0.340533	1.01221e-07
cg00252418	7	154540325	DPP6	chr7:154542059-154542348	-0.340445	1.02804e-13
cg17815049	1	246728663	TFB2M;CNST	chr1:246729207-246730276	-0.340313	1.93635e-07
cg04816803	10	44426803			-0.340297	8.01309e-05
cg04245540	5	55148534	IL31RA		-0.340273	5.26138e-20
cg16032841	13	111522222	C13orf29		-0.340131	1.07102e-17
cg26380106	11	29650449			-0.340007	2.31338e-09
cg23752828	12	57941309	DCTN2	chr12:57940563-57940981	-0.339717	4.29516e-08
cg02855850	1	152882420	IVL		-0.339507	2.82216e-08
cg15285975	3	146498234			-0.339352	1.62807e-12
cg17291924	X	140756646			-0.339219	0.000559733
cg12906963	3	3807867			-0.339192	6.5719e-20
cg26975848	2	104961016			-0.339133	1.34072e-07
cg20344820	X	114058123	HTR2C;MIR448		-0.339104	0.000645635
cg27536286	13	27414220			-0.339063	2.36558e-09
cg15078838	2	28114349	LOC100302650;BRE;RBKS	chr2:28113060-28113764	-0.338918	6.72547e-18
cg05394244	6	64281439	PTP4A1	chr6:64282151-64283736	-0.338853	0.000417055
cg26783428	1	41156791	NFYC;LOC100130557	chr1:41157162-41157975	-0.338795	2.73432e-06
cg14174912	10	3824516	KLF6	chr10:3823789-3824017	-0.338715	1.01558e-07
cg08748033	4	165111372	MARCH1	chr4:165109389-165109842	-0.338613	5.42602e-06
cg01263631	16	88485471			-0.338596	0.000343332
cg12181083	8	70378645	SULF1		-0.338423	9.22206e-05
cg04394710	3	68039483			-0.338256	2.03217e-34
cg07367469	5	115988245			-0.338229	1.24393e-11
cg10773805	6	87466574			-0.338218	9.37692e-08
cg11382945	20	20037150	C20orf26;CRNKL1	chr20:20032740-20033471	-0.338208	6.26188e-09
cg26068090	13	38518217			-0.338191	1.28396e-05
cg01332534	2	42066091		chr2:42067937-42068203	-0.338119	5.33115e-07
cg11950860	1	152730231	KPRP	chr1:152732958-152733338	-0.338088	1.0655e-17
cg08944961	12	111537195	CUX2		-0.33808	9.01122e-07
cg10447080	6	76203225	FILIP1		-0.338032	3.21139e-05
cg02707799	8	41814854	MYST3		-0.337914	2.22641e-09
cg13462957	7	142493732		chr7:142494563-142495248	-0.337837	1.91724e-07
cg25593309	7	155754630			-0.337791	2.55375e-07
cg16763885	11	131941989	NTM		-0.337776	2.25408e-09
cg10627511	5	33772916	ADAMTS12		-0.337602	2.74002e-06
cg01078582	21	42212601	DSCAM	chr21:42213510-42213946	-0.337412	0.000115687
cg08104310	1	176831160	ASTN1		-0.33712	2.57856e-22
cg09417692	3	30700056	TGFBR2		-0.337115	3.11636e-23
cg13160891	8	96768366			-0.336956	2.32681e-07
cg01229998	11	60049447	MS4A4A		-0.336791	1.00651e-11
cg16657244	10	103911592	NOLC1	chr10:103911696-103912546	-0.336719	1.39658e-14
cg27056759	14	105373391		chr14:105371528-105373330	-0.336562	3.36004e-07
cg02987547	17	52350946			-0.336484	2.80351e-08
cg02815102	20	60388903	CDH4		-0.336416	5.86475e-25
cg02902102	19	48902290	GRIN2D	chr19:48901804-48902123	-0.336257	1.43593e-21
cg26754262	8	75617860	MIR2052		-0.336209	9.68447e-07
cg13735645	4	7289482	SORCS2		-0.336143	6.1507e-10
cg03658985	X	153167899	AVPR2		-0.335472	3.68243e-05
cg06792975	4	71337873	MUC7		-0.335468	4.37496e-09
cg04037707	7	154704915		chr7:154705746-154706046	-0.335241	1.1168e-08
cg00112493	4	110224951	COL25A1	chr4:110222970-110224257	-0.335176	4.8672e-06
cg12273284	10	12490844	CAMK1D		-0.334997	6.56132e-13
cg13078894	4	168865149			-0.334949	1.21267e-07
cg12373951	3	133503437		chr3:133502561-133502963	-0.334943	3.18917e-06
cg09333392	17	56246851	OR4D2		-0.334854	5.03469e-07
cg15021031	5	146333034	PPP2R2B		-0.334812	5.52133e-05
cg13786863	11	68610743	CPT1A	chr11:68611250-68611807	-0.334765	5.41216e-12
cg02295341	16	77709272			-0.334759	3.99614e-26
cg25082710	1	152880108	IVL		-0.334648	4.67781e-16
cg06001997	20	44664422	SLC12A5	chr20:44660342-44660948	-0.334609	3.52033e-10
cg09506675	7	112727914	GPR85		-0.334602	1.8938e-05
cg04383979	16	6692245	A2BP1		-0.334542	2.64418e-10
cg24522654	12	19535154			-0.334358	9.12954e-07
cg15076824	1	159685185	CRP		-0.334338	1.32531e-07
cg02881374	10	3581191			-0.33431	2.17059e-06
cg16725948	14	90167635		chr14:90167782-90168352	-0.334194	1.3527e-06
cg18187729	8	133117493	HHLA1		-0.333844	1.38033e-06
cg06427571	4	189863116			-0.333754	1.36214e-10
cg15065877	6	28478515	GPX6		-0.33343	3.94191e-20
cg02680669	8	40181105			-0.333417	1.24541e-09
cg05472059	2	1054787	SNTG2	chr2:1052315-1052730	-0.333366	2.72106e-05
cg26587228	19	57641846	USP29		-0.333265	1.36089e-09
cg09010707	12	26392567			-0.333148	4.59465e-14
cg05086944	4	43149680			-0.332922	6.47579e-08
cg01572460	5	15865364	FBXL7		-0.332889	4.02604e-12
cg18045100	5	3764541			-0.332741	0.000104341
cg04956382	5	137203640	MYOT		-0.332735	4.13686e-15
cg07473138	10	122213951		chr10:122216259-122217377	-0.332693	3.75086e-09
cg23338195	8	118146418	SLC30A8		-0.332619	1.01049e-16
cg08432013	11	83393570	DLG2		-0.332365	1.46945e-05
cg07205823	8	49229620		chr8:49231522-49231810	-0.331947	2.31369e-08
cg19956889	10	11650681	USP6NL	chr10:11652834-11653962	-0.331908	1.87138e-05
cg14214856	10	36965362			-0.331797	3.66751e-24
cg14324800	20	49345183		chr20:49347365-49348659	-0.331583	8.71332e-06
cg22629065	11	56059643	OR8H1		-0.331465	0.000140589
cg20672708	20	30696827	TM9SF4		-0.33132	2.71654e-09
cg21340845	2	142890700	LRP1B	chr2:142887724-142888553	-0.331093	7.10952e-12
cg26170660	6	28493601	GPX5		-0.330733	7.6797e-20
cg22730655	1	9350073			-0.330704	9.10958e-21
cg18968409	2	34633637			-0.330663	3.06079e-16
cg01610979	4	8193310			-0.330492	4.30064e-15
cg26336935	17	39769213	KRT16		-0.330471	4.09653e-10
cg10832076	12	21418929	SLCO1A2		-0.330403	2.11888e-07
cg04349084	8	23602677			-0.330402	1.78265e-16
cg04474277	7	134376946			-0.330372	4.14612e-05
cg25499543	15	39871876	THBS1	chr15:39872527-39873567	-0.330249	0.0129647
cg00179940	12	126978053			-0.330094	1.02687e-35
cg09780180	16	73097903		chr16:73099812-73100791	-0.33005	5.45549e-05
cg27057524	1	101830939			-0.330012	6.53778e-11
cg18182438	13	38327937	TRPC4		-0.329965	1.35289e-06
cg12732514	17	77726237		chr17:77721246-77722497	-0.32983	6.50744e-20
cg03789606	X	98999604	LOC442459		-0.329724	0.000150435
cg01958189	20	68396	DEFB125		-0.329681	6.60328e-07
cg22166883	1	24116900	LYPLA2	chr1:24117482-24117824	-0.329603	7.24066e-19
cg27386431	1	200990482	KIF21B	chr1:200992282-200992839	-0.329567	1.39057e-07
cg14526375	3	86703014			-0.32907	1.69799e-09
cg03954045	12	43247617			-0.328832	3.2423e-05
cg21403759	7	38739258			-0.328527	1.27847e-12
cg19518666	4	157692845	PDGFC		-0.328492	3.43794e-05
cg04087207	20	31669392	C20orf186		-0.328433	2.1923e-10
cg11999044	1	13522252	PRAMEF20;PRAMEF21		-0.32838	2.32793e-22
cg15698244	6	76073316	FILIP1		-0.328367	4.77317e-08
cg09361748	7	71682306	CALN1		-0.32817	1.276e-09
cg08301181	17	73780373	UNK	chr17:73780846-73781308	-0.327774	1.62407e-24
cg08119452	13	53602385	OLFM4		-0.327635	2.12976e-07
cg13002222	3	103532469			-0.327458	9.33989e-05
cg18362003	11	122051630	LOC399959		-0.327218	5.04656e-05
cg09108394	16	23850106	PRKCB	chr16:23846941-23848102	-0.327045	5.33822e-06
cg16132208	13	76536939			-0.327029	2.54297e-05
cg13471990	10	97515222	ENTPD1		-0.326945	7.60658e-09
cg00735885	X	111874418	LHFPL1		-0.32686	0.00248407
cg06118312	5	54398555	GZMA		-0.326829	8.46817e-19
cg18975416	1	25349562			-0.326761	7.73517e-08
cg08800670	6	436684			-0.326604	6.58583e-22
cg24627900	8	133573739	HPYR1		-0.326569	2.21664e-05
cg14269807	14	22191888			-0.326547	4.89271e-21
cg02371397	15	33799380	RYR3		-0.326497	0.000718487
cg12790424	14	53858122			-0.326366	1.9812e-19
cg25518968	17	48845009	C17orf73		-0.326266	0.00735719
cg06703222	16	69598327	NFAT5	chr16:69599437-69600736	-0.326188	3.60568e-13
cg27135915	10	135373802	SYCE1		-0.326014	1.53471e-05
cg18183892	2	119513106			-0.325977	1.28905e-07
cg25015038	14	89604062			-0.325949	5.20173e-07
cg06930722	12	105114327	CHST11		-0.325807	2.44255e-06
cg02989244	10	28657270			-0.325794	7.22481e-12
cg11649713	X	109683484	AMMECR1;RGAG1		-0.325768	0.000149687
cg14302224	10	105210980	CALHM2	chr10:105211950-105212306	-0.325745	8.22133e-11
cg10671757	2	180722610	ZNF385B	chr2:180725717-180726465	-0.325731	0.000140314
cg05462446	16	77574072			-0.325446	5.85169e-07
cg02272968	6	32015773	TNXB		-0.325246	3.02178e-07
cg01234678	10	44341979			-0.325181	1.05473e-13
cg13292703	20	61371808	NTSR1		-0.32498	3.07805e-23
cg26090940	12	60130454	SLC16A7		-0.324804	1.46006e-15
cg21571060	5	92414263			-0.324769	2.19556e-08
cg22009908	5	106724064	EFNA5		-0.324668	3.4648e-07
cg03312205	12	6832737	COPS7A	chr12:6833058-6833491	-0.324467	2.22404e-06
cg19371339	1	152657198	LCE2B		-0.324409	2.64681e-07
cg04458776	11	62753944	SLC22A6		-0.324283	1.82877e-16
cg19311375	2	46542361	EPAS1		-0.324149	2.60238e-07
cg02211735	11	5142602	OR52A4		-0.32391	0.000541609
cg13566919	5	54397821	GZMA		-0.32385	3.45691e-11
cg26553513	11	40310738	LRRC4C		-0.323797	5.00403e-05
cg14281591	13	73636077	KLF5	chr13:73632860-73634370	-0.323789	0.000153224
cg19380156	19	55309528	KIR3DP1		-0.323749	3.53048e-11
cg00345366	11	18128177	SAAL1	chr11:18127296-18127711	-0.323395	8.87332e-11
cg22476960	11	124134914	OR8G5;OR8G1		-0.323374	1.83864e-19
cg04219544	17	38860042	KRT24		-0.323323	1.51956e-12
cg07416291	5	66138943	MAST4		-0.323275	0.000258772
cg04555665	20	30540304	PDRG1	chr20:30539523-30539959	-0.32325	6.0637e-16
cg16423499	4	164532533	MARCH1		-0.323239	8.99547e-09
cg14458292	6	124236421	NKAIN2		-0.322981	5.71081e-08
cg10084554	10	127991159	ADAM12		-0.322886	1.52021e-06
cg25876840	17	41920477			-0.32286	5.10747e-15
cg03932978	6	55444488	HMGCLL1	chr6:55443732-55444092	-0.322607	6.23278e-07
cg27347290	6	31831439	NEU1;SLC44A4	chr6:31830299-31830948	-0.322539	1.1918e-09
cg20266715	1	223888869	CAPN2		-0.3225	1.16384e-13
cg10326726	10	51549505	MSMB		-0.322469	0.0103353
cg19412743	4	190747919			-0.322457	5.54126e-20
cg20857253	21	33957290	TCP10L		-0.322454	2.55903e-07
cg11215486	5	82949588	HAPLN1		-0.322331	3.00124e-05
cg01782711	12	99332500	ANKS1B		-0.32231	3.68732e-12
cg06614284	20	30689432	HCK		-0.322129	6.92711e-05
cg00676085	12	52991945	KRT72	chr12:52994772-52995312	-0.322113	3.47693e-05
cg25341923	17	39239918	KRTAP4-7		-0.321989	4.51718e-09
cg23758687	13	112996049		chr13:112997192-112997717	-0.321871	5.43882e-08
cg03906115	2	33359529	LTBP1		-0.321751	1.44754e-06
cg06297863	6	29626990	MOG		-0.321668	2.3154e-06
cg12493761	12	43253257			-0.321612	7.87755e-17
cg14694744	3	39234137	XIRP1		-0.321526	2.64919e-11
cg13985234	5	138582143			-0.32148	2.45513e-15
cg19975849	12	116310045			-0.321348	2.91666e-17
cg01738022	16	4012936	ADCY9	chr16:4015001-4015232	-0.321322	3.78553e-08
cg05158854	14	96729656	BDKRB1		-0.321255	3.39613e-06
cg02687883	1	2266431	MORN1	chr1:2266007-2266432	-0.3211	2.65692e-07
cg17519477	10	83848597	NRG3		-0.320752	0.000504193
cg03447361	16	58972525			-0.320752	5.21925e-06
cg13856643	2	238500389	RAB17		-0.320626	0.000175903
cg03262627	8	57029877		chr8:57030196-57030884	-0.320621	1.61297e-06
cg10000148	14	101447095	SNORD114-21;SNORD114-20		-0.320601	4.40639e-07
cg22229039	1	7842159		chr1:7843460-7843693	-0.320552	2.35308e-07
cg04922971	13	38172803	POSTN		-0.320525	0.000336813
cg20040364	4	129162777			-0.320384	1.14273e-29
cg02671603	X	74146242	KIAA2022	chrX:74143852-74145176	-0.320058	0.000602327
cg26129606	3	131423855	CPNE4		-0.320057	2.00527e-08
cg16987552	1	231015123			-0.320055	5.37312e-07
cg14927712	2	140443019			-0.319827	2.02091e-22
cg27391982	13	76957970			-0.319771	2.45533e-05
cg21899374	8	144915517		chr8:144917878-144918318	-0.319692	1.42525e-05
cg03344031	19	50706387	MYH14	chr19:50706482-50707196	-0.319673	0.000372573
cg21049958	19	42134128	CEACAM4		-0.319665	2.81543e-14
cg03651054	13	50194643			-0.319568	1.82904e-07
cg12763430	10	2247630			-0.319494	1.58245e-08
cg25054816	6	1267429			-0.31942	2.97666e-06
cg21656937	12	54086662		chr12:54089211-54089413	-0.319308	1.47388e-06
cg17527177	17	45796856			-0.319165	6.15262e-10
cg17308044	20	37064401	LOC388796	chr20:37063525-37064106	-0.319145	1.97073e-05
cg03602297	2	30142128	ALK	chr2:30142831-30144624	-0.319129	4.28356e-05
cg05312104	11	19402066	NAV2		-0.318935	4.47747e-08
cg07823099	6	116990310	ZUFSP		-0.318933	6.51803e-15
cg12974660	12	117299348	HRK		-0.318915	8.53004e-07
cg01462537	10	2992189			-0.318773	8.44151e-11
cg22010317	X	45060544	CXorf36		-0.318697	1.60454e-05
cg20737028	11	125657958	PATE3		-0.318425	2.33644e-11
cg01967642	1	38229476	EPHA10	chr1:38229838-38230888	-0.318382	5.70376e-14
cg13636014	9	84004731			-0.318331	4.25466e-11
cg03656863	8	67467992			-0.318239	6.10612e-05
cg00491523	16	6913336	A2BP1		-0.318237	2.48648e-05
cg20466895	7	83319354			-0.318233	0.000588876
cg27053580	X	69269792	AWAT2		-0.318219	0.00144633
cg21255356	6	169446912			-0.318217	7.85693e-16
cg19323059	7	41749344	LOC285954	chr7:41745178-41745462	-0.318209	8.46603e-05
cg00905746	2	857746			-0.318189	4.7233e-06
cg27223250	6	170492070		chr6:170491356-170492449	-0.318176	5.99702e-14
cg27039118	8	116575902	TRPS1		-0.317985	7.2731e-06
cg26803725	1	38916929			-0.317793	5.49575e-20
cg04381049	6	44669229			-0.317521	1.89145e-26
cg27666046	17	80279077	SECTM1	chr17:80278861-80279563	-0.317489	7.28634e-10
cg09271709	2	50863603	NRXN1		-0.317443	2.48778e-07
cg27410679	17	43866278	CRHR1	chr17:43860684-43862928	-0.317362	1.67921e-13
cg17969662	1	221101412			-0.317331	4.86571e-10
cg23741006	11	59634191	TCN1		-0.317298	6.81791e-07
cg11374681	6	133995954			-0.317253	7.13623e-08
cg08903389	7	69104289	AUTS2		-0.31724	1.90903e-09
cg22960952	4	76481169	C4orf26		-0.316919	2.22781e-11
cg08866497	5	43781155			-0.316856	0.000156545
cg06276810	6	153224221			-0.316762	0.000473797
cg27069616	7	49076868			-0.316672	3.45719e-16
cg17165848	2	175462452	WIPF1		-0.316662	1.27858e-11
cg17396305	6	1594275			-0.316541	3.34892e-09
cg08656816	17	34207454	CCL5		-0.316379	4.1167e-22
cg02612927	20	30060884	DEFB124	chr20:30062969-30063281	-0.316312	2.65773e-19
cg24315710	3	130203349	COL29A1		-0.31619	6.23251e-05
cg10645091	13	76445055			-0.315987	9.62852e-05
cg00080252	8	117948764		chr8:117950472-117950717	-0.315982	4.68953e-06
cg14476095	3	116432221	LOC285194		-0.315974	6.38071e-06
cg00870449	2	40508306	SLC8A1		-0.315965	4.14973e-05
cg19871597	13	59592287			-0.315763	2.40745e-06
cg21070272	3	93698461	ARL13B	chr3:93698763-93699433	-0.315692	1.09163e-09
cg26673980	7	151493820	PRKAG2		-0.315464	1.02228e-12
cg12860156	6	98744658			-0.315357	7.4083e-06
cg20726575	20	57616191	SLMO2	chr20:57617430-57618222	-0.315353	0.0013092
cg15172966	12	32590145			-0.315251	4.84453e-08
cg24728698	15	97081353			-0.315196	0.000118808
cg16974832	2	238188707			-0.315105	7.90985e-08
cg10719144	3	29182931			-0.315097	4.25063e-11
cg06915226	2	70960959	ADD2		-0.31505	0.000279843
cg09752271	11	125658038	PATE3		-0.314947	6.56646e-12
cg18885392	7	18832559	HDAC9		-0.314923	2.34909e-08
cg13995230	14	101506087	MIR376A2;MIR654;MIR376A1;MIR376B;MIR376C		-0.3145	2.15953e-08
cg01064194	X	101101217	NXF5		-0.314462	0.00100321
cg20023788	2	221851321			-0.314352	5.1796e-09
cg20810997	20	29978353	DEFB119		-0.314255	4.62919e-12
cg10318528	4	154702461	SFRP2		-0.313737	4.00379e-06
cg25179758	13	36918614	SPG20	chr13:36919737-36921004	-0.313633	3.27017e-09
cg17482360	3	173992754	NLGN1		-0.313153	2.77692e-08
cg16165575	1	68824389			-0.312932	2.45982e-06
cg10553890	11	83074588			-0.312832	4.0857e-17
cg07865294	X	30248557	MAGEB3		-0.31279	4.9939e-05
cg23015361	3	83656006			-0.31275	1.41987e-06
cg23561531	11	127328847			-0.312631	9.64115e-19
cg01203136	2	241922076		chr2:241922777-241923143	-0.31253	2.82478e-20
cg27594683	6	7468945			-0.312493	3.59907e-09
cg04071644	X	149613662	MAMLD1		-0.31246	0.00948419
cg27423692	10	134886006		chr10:134884426-134884646	-0.312359	6.56494e-08
cg17210535	3	182984429	B3GNT5;MCF2L2		-0.312285	4.24981e-06
cg25384556	13	112633175		chr13:112630568-112630796	-0.312202	9.30968e-09
cg18109485	11	93754390	HEPHL1		-0.312132	3.95382e-28
cg25271525	15	97316699			-0.312063	4.44648e-12
cg01963633	6	30079177	TRIM31		-0.311714	0.00165686
cg03615145	3	107003840	LOC344595		-0.311677	8.75178e-08
cg10520543	12	125810688	TMEM132B		-0.311544	2.28971e-09
cg05501426	16	1037381		chr16:1036820-1037448	-0.311497	0.000108825
cg18355562	7	41026197			-0.311497	6.46525e-07
cg05985821	8	328586			-0.311446	6.36996e-17
cg10274208	13	41351044			-0.311431	3.15124e-12
cg14018648	17	7083015	ASGR1		-0.311232	1.50601e-07
cg16418183	16	51360402			-0.311224	2.86589e-10
cg17481703	13	76444831			-0.311146	3.44408e-05
cg22288982	11	18258055	SAA4		-0.311102	0.00262064
cg08018143	4	162110754			-0.311071	9.74025e-14
cg17296707	1	212684363		chr1:212688031-212688448	-0.311038	3.67619e-08
cg24757159	3	99345675	MIR548G		-0.311009	3.80802e-07
cg03812837	20	49346745	PARD6B	chr20:49347365-49348659	-0.310889	1.8423e-07
cg13171679	8	41258634			-0.31084	4.96548e-11
cg05087623	6	29527870	UBD		-0.310831	1.19822e-18
cg07091758	16	81254209	PKD1L2		-0.310759	0.00034686
cg12944573	6	154330965	OPRM1		-0.310686	6.59628e-05
cg16907101	13	112747087			-0.310277	1.49532e-08
cg25921502	10	50363896	C10orf128		-0.310013	7.80397e-07
cg15999077	5	1407523	SLC6A3		-0.309981	8.99648e-08
cg07808712	1	55868004			-0.309833	1.3522e-05
cg11729430	2	209028478	CRYGA		-0.309774	4.25337e-16
cg09238332	16	89070903		chr16:89070646-89070904	-0.309756	2.19846e-07
cg19106932	17	61926700		chr17:61926232-61926943	-0.309719	2.58267e-07
cg13816419	20	37209027	ADIG		-0.309598	2.28727e-12
cg24461524	19	4207451	ANKRD24		-0.309476	1.54277e-10
cg07469594	15	64456062	PPIB	chr15:64454890-64455577	-0.309412	5.54161e-11
cg02139586	16	59792836		chr16:59788792-59789072	-0.3094	2.78239e-21
cg06961237	14	38217808			-0.309337	0.000931915
cg25545500	11	56112384	OR8K1		-0.309058	1.60814e-06
cg14852603	6	164585948			-0.309028	7.57244e-12
cg07962303	19	11253944			-0.308807	1.99012e-06
cg01573635	16	10788751	TEKT5		-0.308801	8.11037e-15
cg12976310	X	113865129	HTR2C;SNORA35		-0.308785	0.00335791
cg01233025	11	55637839		chr11:55640068-55641085	-0.308745	7.36766e-12
cg11278749	5	127563986			-0.30874	0.000145072
cg04420516	7	57071041		chr7:57071951-57072386	-0.308592	3.91231e-13
cg13316433	5	83140500			-0.308561	1.40264e-07
cg24654674	7	23106838			-0.308376	0.000254947
cg00977526	2	107202311			-0.308374	7.13677e-07
cg07523189	6	19155350			-0.308164	9.54928e-07
cg23016600	1	247698186	OR2C3	chr1:247694035-247694501	-0.308127	4.53672e-28
cg10474871	X	103815487	IL1RAPL2	chrX:103811550-103812043	-0.308126	0.000272916
cg02981942	16	54574605			-0.308084	3.47052e-05
cg04504205	20	45946429	LOC100131496;ZMYND8		-0.307909	2.38753e-08
cg10789300	8	117170823			-0.307852	4.78579e-16
cg05788138	11	55577775	OR5L1		-0.307768	1.76057e-06
cg13974761	1	152670598	LCE2A		-0.30768	2.06557e-17
cg16861598	19	55249740	KIR2DL3		-0.307679	2.46525e-07
cg13770399	6	64281639	PTP4A1	chr6:64282151-64283736	-0.307661	2.31195e-05
cg13223209	10	16986391	CUBN		-0.307634	2.03453e-10
cg23261919	10	135072960		chr10:135075001-135075452	-0.307612	1.60751e-13
cg00770443	12	108611845	WSCD2		-0.307584	4.63373e-07
cg22029587	2	233925001	INPP5D	chr2:233925091-233925318	-0.307577	1.00307e-12
cg12598870	11	20861490	NELL1		-0.307558	1.68105e-05
cg18331412	5	135364986	TGFBI	chr5:135364507-135365036	-0.307531	4.16564e-06
cg27586596	7	41426609			-0.307324	3.31415e-13
cg11219614	8	49984776	C8orf22		-0.307182	1.78928e-11
cg20488673	14	100497940			-0.306964	1.57352e-07
cg01546430	5	156607836	ITK		-0.306855	4.24151e-15
cg00159289	7	100844060	MOGAT3	chr7:100845050-100845726	-0.306781	4.55749e-08
cg25649765	2	11672761	GREB1		-0.306771	2.54772e-10
cg19084053	4	189548707		chr4:189552385-189552791	-0.306582	5.53752e-05
cg22915945	8	24151625	ADAM28		-0.306288	1.7872e-05
cg04527202	7	48963443	CDC14C	chr7:48963967-48964348	-0.306218	6.69356e-15
cg11256628	8	113113972			-0.306113	7.82555e-05
cg08123701	1	57955106	DAB1		-0.306049	7.99098e-21
cg03458344	1	170964477	C1orf129		-0.30603	7.85004e-10
cg16303129	17	48105885			-0.305959	0.00189681
cg12081643	13	110802645	COL4A1		-0.30579	6.27948e-18
cg12785993	2	30401636			-0.30575	3.89956e-12
cg00892792	8	142297584		chr8:142295218-142295879	-0.30556	1.74019e-08
cg25077189	8	93285604			-0.305542	0.000113869
cg06780726	13	111978350	C13orf16	chr13:111978588-111979099	-0.305514	2.81497e-07
cg02973961	16	65152965	CDH11	chr16:65154656-65157664	-0.305359	0.000355039
cg04126261	2	233925181	INPP5D	chr2:233925091-233925318	-0.305349	2.97455e-17
cg01311181	22	44577181	PARVG		-0.305074	1.50152e-05
cg10423842	6	56200769			-0.305064	0.000536062
cg04227631	X	151562205	MIR105-1;GABRA3;MIR767		-0.305058	0.00180743
cg18674487	6	125203651			-0.305026	2.66305e-08
cg22672790	5	161112787	GABRA6		-0.304969	1.17561e-09
cg26389913	12	97631769			-0.304809	3.02082e-06
cg22807732	12	97700158			-0.304751	1.89672e-09
cg26866168	5	140528785	PCDHB6	chr5:140531157-140532017	-0.304718	0.000136748
cg00529742	1	209607166			-0.304657	6.89491e-05
cg15277914	3	154042611	DHX36	chr3:154042004-154042376	-0.304384	5.42692e-09
cg01594662	12	33595118		chr12:33591763-33593050	-0.304336	0.00111125
cg15694789	X	67915858	STARD8	chrX:67913299-67914134	-0.304155	0.00429924
cg02245998	2	100210626	AFF3	chr2:100210147-100210491	-0.30415	4.58453e-07
cg12114200	13	112074876			-0.304088	0.00145325
cg11083235	3	128429005			-0.30408	1.71697e-08
cg16431978	21	31797932	KRTAP13-3		-0.30408	4.98576e-11
cg17242596	11	132527296	OPCML		-0.304068	2.9787e-06
cg12934788	18	44099028	LOXHD1		-0.30401	5.15242e-10
cg12428727	11	2234665			-0.30393	2.39525e-08
cg11314684	1	244006288	AKT3		-0.303788	4.71559e-19
cg12738913	2	1054860	SNTG2	chr2:1052315-1052730	-0.303767	5.74989e-06
cg07431973	14	52142383	FRMD6		-0.303694	0.000267033
cg17308545	8	93150831			-0.303685	0.000245571
cg00544573	2	210195731			-0.302955	0.00107423
cg04759227	8	49041991		chr8:49043526-49043749	-0.30273	1.55606e-10
cg02050028	7	43156037	HECW1	chr7:43152020-43153340	-0.302721	6.66652e-07
cg06438559	5	136478693	SPOCK1		-0.302584	0.000300823
cg26530485	1	23496304	LUZP1		-0.30254	1.28195e-08
cg16780688	8	120220073	MAL2	chr8:120220388-120221222	-0.302367	5.16036e-15
cg23968383	8	125984927	ZNF572		-0.302321	1.52699e-05
cg25321885	20	61788161		chr20:61788160-61788669	-0.302313	7.69151e-11
cg04674201	6	96133842			-0.302204	1.00038e-20
cg16003790	1	205909935	SLC26A9		-0.302118	9.58842e-09
cg07092029	16	83682278	CDH13		-0.301971	2.59463e-13
cg07376232	11	118084920	AMICA1		-0.301828	9.98477e-09
cg12198140	3	16843387			-0.301626	7.5878e-09
cg22676000	19	42259081	CEACAM6		-0.301598	4.52842e-12
cg00604356	7	106507474	PIK3CG	chr7:106508057-106508733	-0.301113	4.46238e-07
cg05266624	8	37404497			-0.301034	0.000423957
cg01063406	X	136652725	ZIC3	chrX:136651178-136651656	-0.300908	0.00109769
cg15897635	1	220697615		chr1:220701507-220702348	-0.300877	0.000959084
cg20073153	10	30238815			-0.300792	0.000357769
cg02987906	4	54243303	FIP1L1	chr4:54243642-54244397	-0.300709	3.4267e-05
cg05860920	X	11679501	ARHGAP6	chrX:11682333-11684544	-0.30046	0.00289294
cg07052524	19	40009835	SELV	chr19:40005648-40005869	-0.300377	0.000315434
cg27313566	6	30079155	TRIM31		-0.300337	0.000969373
cg13357249	1	151170306	PIP5K1A	chr1:151170847-151171532	-0.300296	1.16328e-05
cg06950683	16	89010800	CBFA2T3	chr16:89006334-89008600	-0.300283	1.01462e-07
cg21449597	4	154036828			-0.300105	1.64926e-13
cg01792749	3	38835179	SCN10A		-0.300104	0.000183745
cg03489020	3	69819855	MITF		-0.29943	8.26579e-06
cg15746445	2	234824933	TRPM8		-0.299367	8.17937e-09
cg23271530	13	101169883	PCCA		-0.299299	9.39282e-05
cg08712407	12	23281191			-0.299293	6.42788e-05
cg16783186	2	30516374			-0.299279	2.94718e-10
cg07951949	16	64985514	CDH11	chr16:64984681-64984908	-0.299059	1.89738e-07
cg17952114	19	55039730		chr19:55038204-55038501	-0.299055	4.3777e-19
cg19876302	10	123494737			-0.298961	1.66706e-06
cg07912922	6	13274314	PHACTR1		-0.298862	2.5707e-07
cg00494919	10	135020822	KNDC1	chr10:135020618-135020932	-0.298795	0.0003547
cg09312407	8	66955031	DNAJC5B		-0.298704	1.20229e-09
cg01591025	7	25018595	OSBPL3	chr7:25018999-25020255	-0.29868	1.55343e-05
cg15016120	12	55042383	DCD		-0.298478	1.1214e-10
cg15601264	17	54864697			-0.298411	1.31786e-33
cg04678315	12	125212010			-0.298343	7.3785e-22
cg20953052	2	213292541	ERBB4;MIR548F2		-0.298303	5.16837e-05
cg08863939	2	172067553	TLK1		-0.298268	1.64913e-05
cg07955064	16	17606673			-0.29823	1.44134e-17
cg25325053	20	58533022	CDH26		-0.298039	8.7312e-05
cg02818322	X	140926409	MAGEC3		-0.2976	3.69056e-05
cg18519834	20	60303394	CDH4		-0.297575	3.49665e-17
cg13172906	8	143694295	ARC	chr8:143694430-143696166	-0.297549	1.93245e-05
cg26826183	19	10231701	EIF3G	chr19:10230162-10230682	-0.297537	1.74253e-08
cg01712948	2	89165761			-0.297466	1.50693e-05
cg17004653	10	132925393	TCERG1L		-0.297441	3.77801e-14
cg20261431	2	194808427			-0.297201	5.12807e-06
cg27406823	2	236164597			-0.29695	5.23101e-05
cg25805521	6	124123116		chr6:124124177-124125309	-0.296894	2.49416e-08
cg00574379	7	38344455			-0.296744	1.64854e-05
cg23281552	7	28521178	CREB5		-0.296659	0.00143128
cg05831188	7	3549961	SDK1		-0.296625	6.10941e-07
cg00386586	13	114917527		chr13:114914536-114914753	-0.296539	0.000411436
cg12891678	1	153015281			-0.296477	1.09702e-22
cg00857536	10	50298306	C10orf72		-0.296385	3.1247e-30
cg14072027	17	15301904			-0.29613	1.4436e-06
cg16120196	1	2922569		chr1:2918497-2918753	-0.296052	4.32595e-12
cg09256941	16	20086891		chr16:20084707-20085305	-0.295867	9.21744e-16
cg11790580	1	153389957	S100A7A		-0.295856	3.64877e-10
cg25938735	8	143202730		chr8:143202654-143202868	-0.295824	4.19929e-11
cg13580749	9	102181570			-0.295804	8.91615e-08
cg21147063	21	34354927		chr21:34350726-34350961	-0.295776	4.96192e-06
cg16518996	16	51671563			-0.295735	0.00084673
cg02032299	16	87541244			-0.295683	9.71999e-10
cg19991723	8	50020154			-0.295536	2.08452e-12
cg12389461	20	4795836	RASSF2		-0.295476	9.92962e-11
cg15791108	17	2653571		chr17:2652454-2653372	-0.295426	3.2569e-14
cg01719718	13	36458809	MIR548F5;DCLK1		-0.295359	9.31377e-10
cg03020863	11	104005644	PDGFD		-0.29503	2.43963e-08
cg26340149	11	69988497	ANO1		-0.295022	3.92073e-06
cg20542190	19	54850619	LILRA4		-0.295018	7.20023e-08
cg08166767	1	152671348	LCE2A		-0.294973	2.27034e-05
cg03290213	17	78152232	CARD14	chr17:78155252-78155455	-0.294962	0.000682093
cg09828575	12	132663675		chr12:132663322-132663748	-0.29496	3.06485e-10
cg14720274	15	61014131	RORA		-0.294832	4.04333e-11
cg24458314	7	18679329	HDAC9		-0.294795	1.33418e-07
cg12771187	7	116152010			-0.294609	0.00011362
cg09631909	22	35389016			-0.294431	7.24861e-06
cg23786580	7	43204506	HECW1		-0.29427	2.08143e-15
cg26060835	21	19258310	NCRNA00157		-0.29413	2.32049e-06
cg25388861	4	139644828			-0.294097	2.61018e-06
cg02499214	12	122230490	RHOF	chr12:122230903-122232359	-0.293946	6.02128e-10
cg10628035	2	6086404	LOC150622		-0.293897	0.000152273
cg04590790	5	7770690	ADCY2		-0.293792	0.000352223
cg27183818	1	85764021			-0.293765	1.30138e-05
cg24835233	X	55291544	PAGE3		-0.29375	4.26182e-07
cg14905634	12	73057369	TRHDE		-0.293383	1.02713e-05
cg10310616	2	121621408	GLI2	chr2:121624827-121625209	-0.293336	1.44221e-06
cg18327128	6	30079139	TRIM31		-0.293085	0.00119704
cg11026604	15	27020039	GABRB3	chr15:27016892-27018943	-0.293028	0.000492032
cg09650495	7	32463798		chr7:32467434-32467948	-0.292916	4.4328e-17
cg21149708	8	21549935	GFRA2		-0.292545	5.22334e-32
cg20699079	2	137199850			-0.292373	1.27405e-07
cg23207542	2	66050436			-0.292336	5.70546e-05
cg12597309	12	124393772	DNAH10		-0.29231	4.69942e-05
cg05191919	5	174644636			-0.292303	0.00450162
cg00948520	16	4000652			-0.292274	2.15886e-05
cg25763716	1	101184304	VCAM1		-0.292271	1.55514e-19
cg10901383	12	57406900	TAC3		-0.292266	2.73167e-09
cg06012483	16	86388853			-0.292175	4.45095e-10
cg15961993	3	132930478	TMEM108		-0.29215	2.3331e-11
cg02532341	3	10399439	ATP2B2	chr3:10400381-10400586	-0.291996	7.42502e-11
cg12548176	12	55640113	OR6C74		-0.291741	7.8394e-12
cg00516092	20	31177275		chr20:31170740-31173640	-0.29158	6.15012e-09
cg24500630	11	110436181			-0.291573	5.93204e-20
cg04812351	4	73177995	ADAMTS3		-0.291534	9.74794e-10
cg10214581	14	94811949			-0.291464	4.98243e-06
cg19853494	1	169680613	SELL		-0.291417	1.33407e-14
cg19412808	1	69916760			-0.291405	1.00488e-07
cg09904358	10	24446911	KIAA1217		-0.291395	9.92965e-05
cg19865770	1	221510889	LOC400804		-0.291295	9.45573e-10
cg24630764	3	151057061	MED12L;P2RY12		-0.291273	7.99619e-11
cg14931884	10	369977	DIP2C	chr10:367469-369416	-0.291235	0.00188168
cg06202585	2	38325802			-0.29106	5.07694e-20
cg08677657	6	149885006		chr6:149887317-149888252	-0.290916	8.72782e-05
cg20001775	13	39211186			-0.290571	0.000495094
cg16622651	6	76724431	IMPG1		-0.290433	7.32477e-09
cg04227892	5	2169402			-0.290423	8.74683e-13
cg27539986	1	6664103	KLHL21	chr1:6661776-6663844	-0.290416	2.74713e-06
cg22471075	22	49765229		chr22:49764995-49765272	-0.290413	0.00578794
cg22669120	12	5024586	KCNA1	chr12:5018585-5021171	-0.290315	0.000397381
cg13816042	9	137615839	COL5A1		-0.290165	2.72468e-12
cg20327845	10	3138418	PFKP		-0.289963	2.20451e-05
cg08970655	9	125437326	OR1L3		-0.289907	2.63845e-08
cg00846554	6	12748001	PHACTR1	chr6:12749877-12750499	-0.289903	3.59708e-07
cg12202185	5	369088	AHRR	chr5:370185-370422	-0.289892	1.15733e-06
cg07260541	16	51117848			-0.289515	1.14425e-06
cg09951136	13	19921076		chr13:19918585-19919221	-0.289225	4.5533e-10
cg04544267	7	115116310			-0.289207	0.00115927
cg04265964	11	121806961			-0.289169	0.00159025
cg10578701	10	90964806		chr10:90967555-90967900	-0.289169	4.08281e-05
cg11838237	5	1752864			-0.288945	1.7296e-06
cg11132534	2	218114431			-0.288862	1.61506e-06
cg05280527	14	80328450	NRXN3	chr14:80328014-80328331	-0.288853	0.0022083
cg08918845	20	31595432	BPIL1		-0.288825	1.31608e-07
cg12091936	11	70303534			-0.288666	0.000424244
cg16947583	2	189352810	GULP1		-0.2884	0.000802205
cg27365103	20	1578550	SIRPB1		-0.288352	2.83433e-06
cg02122540	8	142518658	FLJ43860		-0.288194	8.8375e-07
cg18768582	11	5270556	HBG1		-0.28818	1.46055e-05
cg23527468	3	133418844			-0.288007	1.1834e-08
cg25355213	17	73780246	UNK	chr17:73780846-73781308	-0.287914	1.99766e-14
cg01265662	2	197504046	CCDC150	chr2:197504191-197504558	-0.287836	4.89723e-06
cg20945764	3	125673488		chr3:125677127-125678408	-0.287829	3.4298e-21
cg20992708	4	5637894	EVC2		-0.287704	0.00295471
cg04110105	3	46395356	CCR2		-0.287522	6.68056e-08
cg25220990	5	4206669			-0.287522	2.45214e-07
cg17933009	7	93977625			-0.287436	0.00117799
cg08754149	10	78204159	C10orf11		-0.287223	2.29254e-08
cg12454229	13	111745172		chr13:111745493-111745697	-0.2871	4.56678e-15
cg21919968	1	147823425		chr1:147826167-147826388	-0.287065	2.19527e-07
cg20540235	8	91683243			-0.2868	0.00066564
cg14498745	7	142638303	KEL		-0.286736	1.75384e-09
cg25418001	7	79780310	GNAI1		-0.286715	2.34996e-06
cg20108357	11	27718978	BDNF	chr11:27721661-27722639	-0.286649	4.85222e-06
cg10454258	16	27443933	IL21R		-0.286585	3.95243e-19
cg18147278	2	229041986	SPHKAP	chr2:229045957-229046553	-0.286474	3.27802e-11
cg05553829	8	57307649	SDR16C6		-0.28635	4.00539e-10
cg21116447	6	31831803	NEU1;SLC44A4	chr6:31830299-31830948	-0.286167	1.72485e-06
cg09432154	3	151034669	MED12L;GPR87		-0.286155	9.22142e-17
cg12593541	1	181110845			-0.285998	7.34211e-11
cg03938558	1	181381335		chr1:181382290-181382848	-0.285984	2.84773e-11
cg09858281	8	142456070	FLJ43860	chr8:142452245-142452510	-0.28596	1.77336e-06
cg16204420	5	44332757	FGF10		-0.285808	8.30652e-05
cg26170244	15	65176353			-0.285788	3.65606e-08
cg09577367	19	18197699	IL12RB1		-0.285777	9.25458e-18
cg25730122	13	107070047			-0.285755	3.46944e-10
cg06579354	19	41618922	CYP2F1		-0.28575	5.68769e-10
cg11228136	2	63971489			-0.285731	2.66469e-10
cg07911961	12	70083193	BEST3		-0.285552	4.27054e-07
cg18053973	4	174703955			-0.285542	0.000158772
cg12786570	10	30316432	KIAA1462		-0.285489	3.607e-11
cg23089445	8	67104240			-0.285405	1.75308e-20
cg01127423	11	45742908			-0.285247	1.83009e-07
cg06716508	7	99816473	GATS;PVRIG		-0.285182	5.01573e-06
cg22245446	2	218316451	DIRC3		-0.285087	1.16499e-13
cg01311313	8	35252359	UNC5D		-0.28506	3.8666e-09
cg22482700	1	68594186	GPR177		-0.285016	3.83382e-07
cg04643655	15	48413344	SLC24A5		-0.285	1.15762e-13
cg08826840	3	104536324			-0.284935	5.21056e-06
cg16375358	17	64873337	CACNG5		-0.284791	1.44347e-05
cg00267352	X	149613734	MAMLD1		-0.284553	0.0204059
cg06437747	1	2890836		chr1:2886589-2886923	-0.284396	3.18342e-15
cg05028555	10	110741628			-0.284332	7.69986e-11
cg07106794	15	95810848			-0.284309	7.82455e-05
cg21609706	1	81624482			-0.284268	2.50624e-06
cg10833393	19	46651227	IGFL2		-0.283951	1.21694e-08
cg26651837	4	104695090			-0.283923	3.15372e-13
cg05673882	5	74862702	POLK		-0.283515	4.17155e-08
cg24335310	4	85284492			-0.283336	1.84548e-09
cg02583620	11	15098608	CALCB	chr11:15094957-15095872	-0.283175	1.30826e-06
cg11387340	6	166970727	RPS6KA2		-0.283114	0.000374068
cg14106234	10	3805326			-0.282996	0.000328038
cg13617753	19	58096512	ZIK1	chr19:58094739-58095764	-0.282978	7.01183e-06
cg14302214	10	3805273			-0.282471	0.00019672
cg11468953	11	48034953	PTPRJ		-0.282414	3.24177e-06
cg16668931	11	50220343			-0.282234	7.22118e-07
cg20040765	8	67358546	ADHFE1		-0.282121	4.83698e-14
cg19104032	12	113224098			-0.282088	1.48954e-16
cg20728490	10	98064175	DNTT		-0.282088	4.46159e-21
cg13780718	20	44513768	ZSWIM1		-0.282066	9.41464e-14
cg24541425	12	130529058		chr12:130526915-130527117	-0.282063	1.32112e-09
cg03019219	6	29275071	OR14J1		-0.281867	8.12342e-12
cg06728135	5	2466293			-0.281852	2.14505e-13
cg08562111	2	214101586			-0.28166	0.00623968
cg12664038	1	156611194	BCAN	chr1:156611639-156612447	-0.281532	1.52675e-07
cg22408108	7	3215287			-0.281481	4.25999e-19
cg11983942	11	132946934	OPCML		-0.28139	1.21507e-07
cg02590088	2	47761452	KCNK12		-0.281369	0.000140633
cg04923840	1	215228588	KCNK2		-0.281287	3.03306e-06
cg07262168	4	141865108	RNF150		-0.28127	0.000676537
cg04804717	7	1300320			-0.281047	2.95439e-05
cg21223423	9	136472927		chr9:136474170-136474748	-0.28104	7.16694e-17
cg06866232	11	5020582	OR51L1		-0.280934	1.79727e-08
cg15131258	20	31805182	C20orf71		-0.280889	1.6136e-08
cg25829531	20	2648594		chr20:2644561-2644901	-0.280851	9.62225e-06
cg01663677	7	134396931			-0.280794	1.76819e-06
cg16762778	8	27449867		chr8:27449751-27450063	-0.280507	2.26185e-16
cg21660861	7	16700959	BZW2		-0.280439	1.14828e-05
cg11073381	17	54305205	ANKFN1		-0.280248	1.83728e-08
cg08381620	13	24062873			-0.280184	7.91714e-07
cg21576886	1	158900088	PYHIN1		-0.279923	4.56027e-07
cg06036288	20	61971412		chr20:61973861-61974297	-0.27984	8.42511e-12
cg12423733	6	29454623	MAS1L		-0.279599	2.00565e-05
cg25823128	10	135373647	SYCE1		-0.279582	1.85667e-05
cg02061229	11	102651208	MMP10		-0.279493	5.99529e-16
cg10547969	17	35084975			-0.279408	9.34484e-07
cg08947151	6	51679078	PKHD1		-0.279326	4.40635e-07
cg20332195	4	10459929	ZNF518B	chr4:10458129-10459353	-0.279185	0.000447408
cg15731296	X	150867017	PRRG3	chrX:150863179-150864078	-0.279143	0.0025176
cg13103143	1	1946688		chr1:1950411-1951479	-0.278856	2.62733e-15
cg09577324	11	6890860	OR10A2		-0.278836	1.63089e-05
cg11469908	2	66918305			-0.278614	1.02868e-05
cg09820729	1	12039712	MFN2	chr1:12040113-12040793	-0.278571	3.32834e-06
cg17238677	1	154736223	KCNN3	chr1:154732822-154733436	-0.278476	0.000123521
cg14283978	19	45809570		chr19:45805654-45805977	-0.278447	6.7177e-05
cg26693681	5	91303031			-0.27839	0.000256707
cg06541218	2	146798769			-0.278324	0.000110173
cg13694680	11	27016671	FIBIN		-0.278206	1.58216e-07
cg15334207	X	110654829	DCX		-0.278089	0.00050761
cg11321092	5	144325284			-0.27802	1.63057e-12
cg05570258	7	105662884	FLJ23834		-0.277971	1.12885e-27
cg09263024	10	133950036	JAKMIP3	chr10:133951698-133952012	-0.277811	1.47026e-07
cg09816018	6	30080295	TRIM31		-0.277717	1.98454e-18
cg00981928	7	56563152	DKFZp434L192		-0.277415	6.66325e-26
cg09810818	X	109683490	AMMECR1;RGAG1		-0.27739	0.000300539
cg00576550	3	183749212	HTR3D		-0.277004	1.73181e-09
cg25503381	15	39871923	THBS1	chr15:39872527-39873567	-0.27698	0.0114322
cg21837569	3	50126067	RBM5	chr3:50126252-50127204	-0.276923	8.10845e-26
cg07020596	10	69146234	CTNNA3		-0.276798	3.15891e-06
cg23328194	8	26687962	ADRA1A		-0.276769	4.78563e-10
cg24589292	7	5613955		chr7:5609725-5610105	-0.276642	7.26963e-10
cg11855741	5	168692189	MIR585;SLIT3		-0.276599	4.49781e-06
cg10270204	14	106374384			-0.276563	1.9851e-09
cg01076217	6	137364811	IL20RA	chr6:137365299-137366126	-0.276493	0.00171002
cg23253053	12	111558736	CUX2		-0.276229	2.58153e-06
cg06546469	2	2736144			-0.276138	6.62448e-07
cg16320419	3	5025570	BHLHE40	chr3:5024760-5024967	-0.275946	3.05753e-24
cg21591938	12	29195033			-0.275908	4.16343e-05
cg22304522	8	131914037	ADCY8		-0.275693	0.0111016
cg16985952	1	15068172	KIAA1026		-0.275692	2.13777e-11
cg03027241	20	49620453	KCNG1	chr20:49620446-49620680	-0.27566	0.00105285
cg11275049	3	78556150			-0.27554	5.77917e-09
cg02685032	20	60498717	CDH4	chr20:60501966-60502173	-0.275474	4.38999e-15
cg23888021	12	132908418		chr12:132910476-132910802	-0.275252	0.00652038
cg22968401	17	27370009	PIPOX		-0.275027	1.16788e-09
cg12242450	6	10555808	GCNT2		-0.275007	0.000168834
cg22076160	1	235805690	GNG4	chr1:235805318-235805771	-0.274895	9.09862e-23
cg00301762	7	1714056		chr7:1703861-1710517	-0.274884	0.000404879
cg20958434	14	106174538			-0.274678	0.00164702
cg24687805	15	55513621	RAB27A		-0.274564	3.70236e-11
cg13672747	3	13905567	WNT7A		-0.274433	1.08813e-07
cg08636385	6	71816668			-0.274245	4.10247e-05
cg04188920	10	3138534	PFKP		-0.27419	0.00060261
cg07453778	6	91325155		chr6:91320890-91321219	-0.274182	1.14338e-15
cg26226546	7	103088199		chr7:103086344-103086840	-0.274062	5.67033e-05
cg05980592	3	22364515			-0.274006	2.39833e-06
cg24690715	20	62455532			-0.27388	0.000353076
cg25406518	11	61102165	DAK;DDB1	chr11:61100073-61100972	-0.273433	1.59137e-08
cg17207552	X	39767775			-0.273432	0.000664007
cg02057755	1	48998823	AGBL4		-0.273401	2.40785e-07
cg16167060	2	235934945	SH3BP4		-0.273328	1.38743e-05
cg04293948	15	96158220			-0.273323	6.22967e-05
cg10309886	20	57407747	GNASAS		-0.273283	1.95279e-08
cg26191447	2	191656418			-0.273216	1.35166e-23
cg22567315	7	119604878			-0.27319	3.26906e-06
cg11554566	21	47398596		chr21:47401108-47401436	-0.273168	1.82435e-07
cg11658707	1	244924882			-0.273111	6.20478e-11
cg01982835	20	34995278	DLGAP4		-0.272893	1.4372e-06
cg16723381	2	127590178			-0.272874	1.84441e-15
cg16555188	5	9838964	LOC285692		-0.272773	8.0952e-07
cg22612642	5	136314223	SPOCK1		-0.272713	5.26151e-06
cg07650391	7	41733448	LOC285954;INHBA		-0.272617	0.000862364
cg22329515	11	125707106	PATE4		-0.272544	2.72888e-21
cg13570284	15	87807847			-0.272061	8.27405e-13
cg25771683	12	5538415		chr12:5539895-5540703	-0.272012	4.92839e-13
cg04636876	20	4702381	PRND		-0.271988	3.36932e-10
cg25368586	13	111561018	ANKRD10		-0.271988	0.000382986
cg10994126	1	176432498	PAPPA2		-0.271987	8.38695e-10
cg18777600	11	1943014	TNNT3		-0.271835	6.87938e-11
cg14238625	19	55325451	KIR2DL4		-0.271608	1.50485e-08
cg02944312	7	3207719			-0.271581	1.45349e-08
cg03731202	1	36574795			-0.271571	5.13347e-15
cg12559170	11	5275217	HBG2		-0.271564	0.00141989
cg01038492	6	80780257			-0.271345	2.80268e-30
cg09472467	15	27114644	GABRA5	chr15:27112030-27113479	-0.271317	2.57447e-07
cg25743622	1	223403446	SUSD4		-0.27123	2.55967e-07
cg11401514	7	118741415			-0.271204	0.00017537
cg14280905	9	136424187	ADAMTSL2	chr9:136426124-136426390	-0.271096	1.77378e-05
cg19412964	7	151328093	PRKAG2		-0.27095	5.76056e-05
cg14565781	1	45274513	BTBD19	chr1:45271679-45272318	-0.270914	0.000519932
cg23189175	8	143546825	BAI1	chr8:143545445-143546178	-0.27076	1.59136e-09
cg11588903	19	17208493	MYO9B	chr19:17212479-17213332	-0.270744	2.47379e-05
cg24298684	20	54823878	MC3R	chr20:54824312-54824584	-0.27068	1.89992e-16
cg19830128	20	29995343	DEFB121		-0.270662	7.6263e-18
cg05402319	15	45383543			-0.270643	3.82021e-10
cg08936580	7	25901273		chr7:25902121-25902472	-0.270625	3.2254e-12
cg16204717	12	65894458			-0.270442	5.33451e-08
cg15937784	19	54230170	MIR526A2		-0.270395	3.73197e-08
cg02555944	8	143644107		chr8:143645072-143645673	-0.270342	2.18902e-06
cg06398636	7	57698643			-0.27013	5.59659e-06
cg25462669	13	74192469			-0.269847	0.00109565
cg26246880	1	158900549	PYHIN1		-0.269812	0.00040491
cg21672572	11	7369177	SYT9		-0.269751	4.24271e-09
cg16627854	6	126848448			-0.269687	8.02852e-09
cg26567163	10	66268067			-0.269565	1.21288e-06
cg08596532	5	5033993	LOC340094		-0.269561	1.19277e-05
cg00446472	16	89042082	CBFA2T3		-0.269501	7.69946e-14
cg16665866	16	1222626	CACNA1H	chr16:1221808-1222208	-0.269412	1.43171e-06
cg16639691	13	28597227	FLT3		-0.269275	5.06297e-09
cg20765441	6	25931659	SLC17A2		-0.26921	9.36588e-08
cg22469870	20	56272964	PMEPA1		-0.269166	0.000444461
cg24444631	6	29636366	MOG		-0.269138	3.67397e-06
cg11579116	19	6990919	EMR4P		-0.26912	1.4071e-06
cg04988367	5	10933006			-0.269102	0.00103895
cg23434592	8	139489757	FAM135B		-0.269097	8.53212e-13
cg02759725	8	133072665	OC90		-0.268749	4.49484e-05
cg16349774	1	917249	C1orf170	chr1:919726-919927	-0.268685	6.72722e-05
cg09502149	1	43406792	SLC2A1		-0.268648	4.74901e-10
cg14674802	2	88585844		chr2:88583528-88583970	-0.268489	1.61129e-10
cg13454226	10	3823758	KLF6	chr10:3823789-3824017	-0.268336	7.57346e-07
cg26331247	20	31239171	LOC284805		-0.268315	2.67797e-09
cg12463883	13	108237965	FAM155A		-0.268046	0.000133584
cg10643982	5	166051739			-0.26804	8.24302e-07
cg12544401	X	103291721	MIR1256	chrX:103294657-103294964	-0.267942	0.00052218
cg12013258	12	776351			-0.267869	0.0123666
cg20052865	14	101416128	SNORD114-1		-0.267833	9.28365e-05
cg14174502	1	104523359			-0.267767	0.000102194
cg20792256	19	14992047	OR7A17		-0.267667	1.08938e-08
cg14008999	17	750766	NXN		-0.267564	3.663e-06
cg19345602	11	125615388	PATE1		-0.267373	6.83853e-08
cg04680738	19	55173030	LILRB4		-0.267364	0.00020458
cg24764810	6	31025949	HCG22		-0.267358	1.52282e-06
cg13551263	9	138662115	KCNT1	chr9:138662597-138663009	-0.267249	0.000256357
cg17214408	X	2886295			-0.267185	0.000833845
cg24850334	1	218879437			-0.267135	7.41881e-07
cg03514660	12	131418057		chr12:131417942-131418218	-0.267113	1.09819e-12
cg07784042	2	67893948			-0.267097	4.04483e-05
cg24751773	2	107192564			-0.267094	0.000507352
cg23915487	15	27184766	GABRA5		-0.267053	1.48049e-06
cg14072046	11	49124791		chr11:49123969-49124178	-0.266997	8.37244e-06
cg24655706	7	127078268			-0.266988	3.1446e-07
cg07804289	1	153114690	SPRR2C		-0.266958	1.13646e-05
cg24055525	20	35973042	SRC	chr20:35974177-35974913	-0.266587	7.38882e-05
cg04088474	5	38765698			-0.26656	6.34658e-08
cg13972124	9	132539744			-0.266553	1.93126e-07
cg27553971	15	54897418	UNC13C		-0.266525	6.07993e-08
cg06822943	3	150690810	CLRN1;CLRN1OS		-0.266282	0.00469905
cg22040158	1	112527540	KCND3	chr1:112524468-112525385	-0.266238	6.1516e-14
cg26866325	4	74920559	PPBPL2		-0.266169	2.46781e-09
cg26444097	4	2432313		chr4:2431798-2432328	-0.266155	1.32641e-10
cg20163689	2	13088414			-0.266147	7.64609e-06
cg13812570	X	144327920	SPANXN1		-0.265827	0.000341539
cg14341131	9	138605049	KCNT1	chr9:138606403-138606934	-0.265727	5.91406e-08
cg03401464	14	101434601	SNORD114-12		-0.265683	4.14694e-05
cg24804782	6	164167085			-0.26554	1.34447e-05
cg12030031	6	6614798	LY86;LOC285780		-0.265317	5.09541e-09
cg09913813	11	126573785	KIRREL3		-0.265188	2.6348e-09
cg02085119	8	120219902	MAL2	chr8:120220388-120221222	-0.265055	3.02627e-09
cg03850035	2	222367110	EPHA4		-0.264994	2.13216e-30
cg21328779	3	111629875	PHLDB2		-0.264978	2.74281e-05
cg12340503	11	128212805			-0.264903	4.64784e-09
cg22839308	4	38807259	TLR1		-0.264721	1.10315e-09
cg03198203	11	17034484	PLEKHA7	chr11:17034843-17036404	-0.26465	3.70129e-05
cg24780236	7	142918565	TAS2R40		-0.26465	1.10332e-08
cg26487157	2	70313295	PCBP1	chr2:70313200-70315490	-0.264631	2.63552e-11
cg18537222	3	12435731	PPARG		-0.264549	0.000317527
cg19965300	5	113388886		chr5:113391071-113392005	-0.26436	1.80333e-06
cg07945582	7	26206579	NFE2L3		-0.26433	1.32451e-06
cg03753813	1	116088501			-0.26413	1.06952e-07
cg17617491	19	2607726	GNG7	chr19:2607725-2607967	-0.264093	1.98732e-05
cg17185404	3	70374240			-0.26388	1.43055e-09
cg14554869	5	74231171			-0.263716	1.3962e-08
cg16514085	6	32552152	HLA-DRB1	chr6:32551851-32552331	-0.263592	0.0452652
cg05057515	16	89024657	CBFA2T3		-0.263572	1.20486e-10
cg17862447	2	23633680	KLHL29		-0.263471	0.000159985
cg13732201	3	42305815	CCK	chr3:42306149-42307520	-0.263393	8.57971e-07
cg08916461	2	105031896			-0.262994	5.47186e-11
cg03624899	16	18802161	RPS15A	chr16:18801251-18801866	-0.262993	6.96959e-05
cg22360016	2	105276153		chr2:105275588-105275940	-0.262791	0.000244021
cg25654695	19	2273216	OAZ1	chr19:2272701-2273246	-0.262673	0.000458298
cg17775490	20	45179354	C20orf123		-0.262625	0.00068182
cg00291222	X	100910662	ARMCX2		-0.262444	0.00012083
cg07700925	10	129540267		chr10:129534410-129537366	-0.26203	9.73374e-08
cg07376374	20	37854477	LOC339568		-0.262018	4.1446e-08
cg10078511	15	39872032	THBS1	chr15:39872527-39873567	-0.261819	0.00430824
cg18188010	15	42187036	SPTBN5		-0.261661	0.000140403
cg18781031	5	127598507	FBN2		-0.261617	0.000231088
cg07723365	19	7741732	C19orf59	chr19:7745490-7747714	-0.261607	1.08686e-13
cg08825075	16	3934709		chr16:3930648-3931651	-0.261366	7.04268e-19
cg26301565	3	194117261	GP5	chr3:194117601-194118988	-0.261228	3.26535e-05
cg09559672	8	58056751		chr8:58054945-58055600	-0.261212	7.42878e-06
cg16701266	14	21024898	RNASE9		-0.261107	0.00129143
cg24739407	2	214931805	SPAG16		-0.261076	9.55694e-05
cg10542127	1	2378521		chr1:2374818-2375814	-0.261054	1.57293e-06
cg04361126	2	190446792	SLC40A1	chr2:190445459-190445983	-0.260947	8.84551e-12
cg09577651	20	1600705	SIRPB1		-0.26094	1.53092e-11
cg03475190	7	30919932	FAM188B		-0.260858	2.0835e-10
cg12854186	6	32805398	TAP2	chr6:32806284-32806669	-0.260722	9.69184e-07
cg25214346	1	161207966	NR1I3		-0.260674	4.75186e-06
cg03551401	8	132051228	ADCY8	chr8:132052203-132054749	-0.260461	1.04131e-06
cg14206523	15	35017944			-0.260165	1.41583e-11
cg05052271	X	114794530	PLS3	chrX:114795414-114796228	-0.260102	0.000889112
cg22601123	20	42142995	L3MBTL	chr20:42143210-42143591	-0.260097	2.60364e-08
cg27569752	17	10452975	MYH2		-0.259897	5.89997e-05
cg04549076	11	57157508	PRG2		-0.259862	1.0557e-10
cg02018326	19	51670251	SIGLECP3		-0.259801	4.42036e-23
cg00103299	15	93362247			-0.259679	1.16893e-13
cg16281758	8	114390877	CSMD3		-0.259674	1.11654e-08
cg22912610	12	67073266	GRIP1		-0.259594	3.3534e-06
cg24873022	4	182905294			-0.259477	8.01252e-19
cg25246031	19	46732864	IGFL1		-0.25943	2.0409e-21
cg27297441	10	134918671	GPR123	chr10:134918755-134918975	-0.259423	0.0016809
cg11501364	13	99851660	UBAC2	chr13:99852386-99853552	-0.259402	3.40802e-06
cg20382867	2	12310085			-0.259239	5.88476e-06
cg25303761	1	31256028			-0.259226	0.004386
cg16858125	1	43834757	ELOVL1	chr1:43832814-43833073	-0.259132	2.34167e-09
cg18815589	13	66981290	PCDH9		-0.259108	1.26596e-09
cg24697648	6	32188317	NOTCH4		-0.259105	4.03849e-08
cg10401088	12	91505197	LUM		-0.259065	0.00013336
cg11781421	19	19367084	HAPLN4	chr19:19368708-19369681	-0.258787	3.23784e-09
cg05160879	1	177322878			-0.258603	8.34139e-17
cg13763783	10	95517562	LGI1		-0.258392	4.99088e-06
cg11772799	7	158799715	LOC154822	chr7:158798591-158799434	-0.25837	7.22789e-07
cg24738806	X	71135662	NHSL2	chrX:71130679-71131820	-0.258338	0.000249211
cg06895640	11	93277191	C11orf75	chr11:93275814-93276721	-0.258327	0.000115632
cg25345746	4	172032402			-0.257951	0.00059424
cg14574951	3	55861102	ERC2		-0.257932	0.000281023
cg00626466	12	65153982	GNS	chr12:65152869-65153489	-0.257877	0.000684687
cg06592027	5	38445220	EGFLAM		-0.257837	1.72127e-05
cg04605816	20	62092443	KCNQ2	chr20:62092326-62092586	-0.257737	2.94579e-10
cg04319895	6	72955528	RIMS1		-0.257668	1.15429e-06
cg16165651	2	33747506	RASGRP3		-0.257558	0.000510485
cg04885825	1	64538523	ROR1		-0.257273	1.75607e-08
cg14397696	13	105792284			-0.257235	7.24904e-15
cg12483833	1	109255473	FNDC7		-0.257183	4.13065e-06
cg21063899	13	78109801	SCEL		-0.257151	9.30294e-05
cg22361816	6	33141798	COL11A2		-0.257135	6.65484e-06
cg01647693	8	143513441		chr8:143509372-143509630	-0.257033	1.65176e-27
cg26320244	12	132663455		chr12:132663322-132663748	-0.256926	3.09585e-09
cg15127702	7	101079617	EMID2		-0.25687	1.31992e-05
cg05876069	5	150020288	SYNPO		-0.256858	1.19822e-06
cg13362028	2	5689033			-0.256738	0.000116888
cg05264033	X	75006266	MAGEE2		-0.256627	0.00426993
cg15957341	11	7275418	SYT9	chr11:7272757-7274235	-0.256474	9.09919e-09
cg13379558	19	14797552		chr19:14800835-14801167	-0.256422	0.000447058
cg24682551	1	116519623	SLC22A15	chr1:116518757-116519537	-0.256313	9.89318e-06
cg07974627	19	58171878		chr19:58175623-58176104	-0.256294	7.99288e-05
cg26522239	18	21199097	ANKRD29	chr18:21199431-21199798	-0.256055	4.30372e-05
cg13682325	9	122111180	DBC1		-0.255921	9.82901e-06
cg00896068	13	114940637			-0.255871	1.50787e-05
cg06793796	13	112705699		chr13:112707804-112708696	-0.255784	3.90476e-10
cg15191781	10	11825679			-0.255604	1.01033e-10
cg20652954	20	61716293		chr20:61717767-61718006	-0.255463	5.25239e-08
cg12942606	13	36429952	MIR548F5;DCLK1		-0.255254	4.22248e-05
cg15097640	10	82401261	SH2D4B		-0.255211	3.22702e-05
cg01119452	7	37287850	ELMO1		-0.255077	9.7603e-05
cg22757362	10	43721445	RASGEF1A	chr10:43724528-43725613	-0.254955	1.14512e-05
cg08568767	10	133606037			-0.254797	1.95204e-11
cg16681199	6	70990268	COL9A1	chr6:70992040-70992912	-0.254749	0.000240047
cg23995143	10	30791343			-0.254667	7.82309e-09
cg12820310	2	218531045	DIRC3		-0.254324	8.21493e-07
cg18554868	20	62117537		chr20:62119198-62120620	-0.254215	4.82125e-05
cg00831276	14	94251965	PRIMA1	chr14:94253952-94255733	-0.254196	1.53912e-07
cg13388277	7	63504673	ZNF727	chr7:63505977-63506298	-0.254191	1.80971e-05
cg16677448	19	36004699	DMKN		-0.254143	1.12624e-05
cg09760422	2	128146352		chr2:128145117-128145897	-0.253952	3.27788e-05
cg19100772	6	72926485	RIMS1		-0.253722	7.3503e-07
cg06658147	10	97889407	ZNF518A	chr10:97889636-97890412	-0.253538	5.87267e-07
cg20399720	7	1365766		chr7:1362811-1363643	-0.253488	5.66944e-14
cg13747681	11	66179783		chr11:66176034-66176649	-0.253451	0.000235389
cg01231464	16	3405840	OR2C1		-0.253448	1.18212e-20
cg10851739	12	131996019			-0.253219	2.31032e-09
cg12070911	6	150209640	RAET1E		-0.252941	3.80216e-07
cg03155159	16	59627519			-0.252939	9.33821e-14
cg22753340	6	31831489	NEU1;SLC44A4	chr6:31830299-31830948	-0.252754	7.91309e-07
cg23219748	11	134877533			-0.252535	1.34359e-07
cg23424158	11	83394074	DLG2		-0.252311	8.93599e-10
cg23513727	22	50923963	ADM2;MIOX	chr22:50919453-50920376	-0.25227	4.98162e-11
cg23629393	14	47908980	MDGA2		-0.252064	2.94363e-11
cg23370883	7	44180604	MYL7		-0.25205	7.05574e-07
cg09189889	13	95132211	DCT		-0.25193	8.30156e-14
cg20541039	7	29606985		chr7:29605827-29606290	-0.251901	0.0016139
cg23174932	6	31831502	NEU1;SLC44A4	chr6:31830299-31830948	-0.251822	1.02255e-05
cg10356904	22	49881777		chr22:49883068-49883385	-0.251626	3.03289e-05
cg23741330	6	116832940	BET3L;FAM26E		-0.251579	3.03995e-11
cg18361418	6	28499676	GPX5		-0.251533	0.000133076
cg15626105	3	100690901	ABI3BP		-0.251401	0.000254407
cg20044118	13	55419681			-0.251252	4.37279e-06
cg18123760	2	3934010			-0.251134	1.86832e-08
cg12999084	7	69058543		chr7:69062374-69065037	-0.251023	0.00126693
cg25487047	5	140389945	PCDHAC1;PCDHAC2;PCDHA2;PCDHA12;PCDHA5;PCDHA11;PCDHA1;PCDHA7;PCDHA6;PCDHA8;PCDHA10;PCDHA13;PCDHA9;PCDHA3;PCDHA4		-0.250949	1.01563e-08
cg18932699	8	64518293			-0.250907	1.78273e-05
cg13333233	10	10380913			-0.250897	8.98598e-05
cg11529346	6	168665455			-0.250852	3.89194e-06
cg23987336	17	7959907			-0.250789	8.19226e-14
cg08346632	6	161836595	PARK2		-0.250773	1.76674e-16
cg05781996	15	65481537		chr15:65476794-65478055	-0.250688	1.96178e-12
cg02646064	7	44178500	MYL7		-0.250575	5.71901e-09
cg16113347	14	93899367	KIAA1409	chr14:93896736-93897466	-0.250444	1.92117e-06
cg06155641	9	138531512	GLT6D1		-0.249974	2.64096e-09
cg11820931	10	70717302	DDX21	chr10:70715938-70716494	-0.24976	1.39628e-05
cg22443940	6	122144734			-0.249672	2.22997e-05
cg14068788	9	133838188			-0.249657	5.35721e-08
cg07762961	16	3617075	NLRC3	chr16:3613100-3613546	-0.249422	5.04874e-06
cg06593603	5	1218042	SLC6A19	chr5:1218487-1218704	-0.249415	9.79921e-05
cg27356296	7	134565928	CALD1		-0.249392	0.000142308
cg07570257	6	33132181	COL11A2	chr6:33129291-33129718	-0.249247	5.4854e-17
cg19111408	15	67335041			-0.24922	2.21698e-13
cg23363039	12	6056642	ANO2		-0.249173	2.56495e-05
cg01886524	3	128225824	LOC90246		-0.24898	1.14847e-07
cg23241448	17	750379	NXN		-0.248832	1.44388e-05
cg08843769	17	21824960	FAM27L		-0.248457	1.09186e-20
cg07330438	21	37258460		chr21:37259191-37259602	-0.248417	0.000156829
cg08633249	15	83926030	BNC1		-0.24834	3.51437e-09
cg18498622	X	151810246	GABRQ	chrX:151806233-151806947	-0.247916	0.00260351
cg16387254	1	231472287	C1orf124;EXOC8	chr1:231473012-231474382	-0.247427	0.000352218
cg12979234	7	44083518	DBNL	chr7:44084106-44084747	-0.247319	0.000627517
cg20476329	6	75804472	COL12A1		-0.247309	9.59788e-05
cg18156192	1	112320833	KCND3		-0.247276	6.65565e-10
cg13027458	16	59789219	LOC644649	chr16:59788792-59789072	-0.247265	6.35611e-07
cg25128583	20	23807736	CST2		-0.246797	1.13238e-06
cg02331808	15	29301402	APBA2		-0.246769	0.000374339
cg06085579	3	171509822	PLD1		-0.246637	4.68369e-05
cg14749573	4	33151488			-0.246542	3.64227e-10
cg01655898	14	21439243		chr14:21439578-21439908	-0.246419	0.00954649
cg06697175	11	110047230			-0.246383	1.64329e-05
cg16407699	10	74020428		chr10:74020773-74021023	-0.246186	9.46442e-08
cg14004921	9	140023416		chr9:140023747-140025010	-0.246109	4.39526e-08
cg14140379	4	6695380	S100P		-0.245955	1.46566e-10
cg11884030	7	4652822			-0.24595	1.00954e-05
cg09398856	2	235789476			-0.245949	3.49079e-06
cg05394210	11	31130488			-0.245744	2.36599e-05
cg13897914	15	41695294	NDUFAF1	chr15:41694493-41694756	-0.245743	1.01562e-07
cg18516067	4	98239185			-0.245717	0.00105169
cg15734409	3	68961294	FAM19A4		-0.245563	8.40292e-09
cg20612962	1	153043360	SPRR2B		-0.24542	0.000184554
cg25270178	22	44293765			-0.245231	1.19669e-07
cg25879561	15	25481539			-0.245098	6.87285e-25
cg12636785	1	242684042	PLD5	chr1:242686916-242687476	-0.245065	4.71749e-09
cg18434354	2	121224009	LOC84931		-0.245038	1.62305e-05
cg15873474	20	60445998	CDH4	chr20:60448775-60449063	-0.244934	3.14468e-05
cg17172308	6	168533631		chr6:168529982-168530307	-0.244819	0.0138012
cg24825767	10	18453319	CACNB2		-0.244802	0.000352658
cg15435490	3	155867120	KCNAB1		-0.244757	1.42989e-19
cg06134790	12	130961479	RIMBP2		-0.244708	1.70525e-06
cg23226631	6	135174920			-0.24461	0.00111165
cg15414028	10	14644188	FAM107B	chr10:14645752-14646705	-0.244402	3.89521e-12
cg10961758	5	83222828			-0.244259	1.66044e-09
cg06854264	1	200861254	C1orf106	chr1:200860076-200860576	-0.244245	1.15243e-06
cg00933542	6	150070202	PCMT1	chr6:150070513-150071285	-0.243913	0.00558173
cg21620979	12	118312505	KSR2		-0.243904	1.69606e-31
cg10735599	6	33081024	HLA-DPB2	chr6:33084740-33084995	-0.243859	2.13164e-06
cg11074933	15	26915414	GABRB3	chr15:26915189-26915753	-0.243849	2.03561e-06
cg09430647	10	106247914			-0.243836	0.000179521
cg01792430	2	29388414	CLIP4		-0.243698	9.80281e-05
cg02274728	20	57414407	GNAS;GNASAS	chr20:57414595-57414896	-0.243578	2.54097e-08
cg04650653	11	1890901	LSP1	chr11:1892037-1892556	-0.24338	5.89066e-09
cg09619598	9	115512530	SNX30	chr9:115512611-115513757	-0.243363	3.89511e-10
cg20695203	13	112335939			-0.243139	1.12472e-35
cg07260003	10	50321116	C10orf72	chr10:50323184-50323735	-0.243125	1.33202e-06
cg04033857	11	69382880			-0.243101	3.22155e-16
cg26145504	11	115801162			-0.243012	2.8076e-07
cg08614871	10	3824555	KLF6	chr10:3823789-3824017	-0.242899	3.65286e-07
cg18105361	5	135536668			-0.242896	2.77555e-23
cg10416958	16	21568194			-0.242895	0.000596953
cg00672277	3	138169728	ESYT3	chr3:138170508-138171045	-0.242685	9.54814e-16
cg01574571	19	18197710	IL12RB1		-0.242547	5.87363e-19
cg23792485	20	42984453	HNF4A		-0.242505	1.28912e-05
cg18368411	1	31845959	FABP3		-0.242263	2.60459e-07
cg08269653	1	177225530	FAM5B		-0.2422	3.24529e-09
cg13441112	1	196844364		chr1:196847158-196847418	-0.241449	4.36023e-17
cg15131282	2	233925030	INPP5D	chr2:233925091-233925318	-0.241412	2.79733e-15
cg15080396	19	3879858	ATCAY	chr19:3880718-3881278	-0.241403	1.45841e-10
cg25368103	8	93516589			-0.241245	0.000664647
cg17352891	12	24636625	SOX5		-0.241062	0.000194339
cg12057127	17	46699155	HOXB9	chr17:46697413-46697701	-0.240865	0.00367925
cg12840818	11	64442979	NRXN2		-0.240864	1.52565e-07
cg14508696	15	74199578			-0.240673	1.21368e-22
cg19257402	12	132356988			-0.240527	4.31296e-08
cg07833951	1	234891473			-0.240308	7.29052e-07
cg11484936	3	168060761	C3orf50		-0.240029	1.36401e-05
cg21243944	9	137118148			-0.239964	3.16926e-11
cg22282941	6	32709511	HLA-DQA2		-0.239774	0.000318615
cg09185998	1	2428936	PLCH2		-0.239744	0.000408528
cg23518037	15	79526621			-0.239681	1.2399e-05
cg19308222	4	75230391	EREG		-0.239599	0.00416764
cg01301803	10	134143535		chr10:134145177-134146025	-0.239575	1.52311e-05
cg21607649	10	134884177		chr10:134884426-134884646	-0.239573	7.43438e-18
cg24911837	7	65227864	CCT6P1	chr7:65229370-65229748	-0.239412	3.1747e-06
cg00698444	13	107910972	FAM155A		-0.239114	3.76224e-06
cg09042966	13	103840341			-0.238829	0.000677152
cg11450715	2	171627404		chr2:171627225-171628062	-0.238824	0.0243013
cg02127209	19	35786961	MAG	chr19:35786551-35786962	-0.238808	8.52713e-09
cg03560416	13	28025757	MTIF3	chr13:28024165-28025278	-0.238687	2.81642e-05
cg26635956	5	1194126		chr5:1196046-1196247	-0.238492	3.84038e-05
cg23213278	X	54946801	TRO		-0.237965	9.27371e-06
cg20149780	1	15751063	EFHD2		-0.237913	0.000152891
cg23367358	2	106043523	FHL2		-0.237873	0.00127
cg25075684	7	2933297			-0.236926	5.69753e-06
cg20524040	20	62701344	TCEA2	chr20:62705080-62705943	-0.236709	2.70216e-11
cg17527195	13	49403484			-0.236637	1.40395e-06
cg13743231	10	94958683			-0.236129	1.52581e-08
cg25304405	17	32485152	ACCN1	chr17:32484007-32484280	-0.236126	0.00383816
cg06432875	16	27865008	GSG1L		-0.235784	1.51812e-08
cg21842689	20	60879386	ADRM1	chr20:60877499-60879008	-0.235687	1.0101e-09
[truncated: 4,404 more rows]

## Sheet: Sheet1
cg20295442
cg14861089
cg20912169
cg16300300
cg08439930
cg01588438
cg17698295
cg02864844
cg17301223
cg16601494
cg13879483
cg21101720
cg07974511
cg14175690
cg21900495
cg03514404
cg03976877
cg16302790
cg11017065
cg02030008
cg21479226
cg18065361
cg09383816
cg25299895
cg20219457
cg22001496
cg15778745
cg23663774
cg13001868
cg12441126
cg15531403
cg25570913
cg00558689
cg06952671
cg00817367
cg03048083
cg12628196
cg14278853
cg04747226
cg17128947
cg21938148
cg03714619
cg00813378
cg26122980
cg03257172
cg01566592
cg03061682
cg02970696
cg14650610
cg04025964
cg01030534
cg09667303
cg27650175
cg05920961
cg08131100
cg22871668
cg03225210
cg16626067
cg14763548
cg09975620
cg23987444
cg14015706
cg06428620
cg27200446
cg11664500
cg26328335
cg27546977
cg25895961
cg03394150
cg09780241
cg01901262
cg14738806
cg03414318
cg00343633
cg16741041
cg14063008
cg12079322
cg22617773
cg13248778
cg08534653
cg06531379
cg09849405
cg04737131
cg12296772
cg25884711
cg17200768
cg26256223
cg00421139
cg02155398
cg24403845
cg02037307
cg13356896
cg23572908
cg27477373
cg22757824
cg24033330
cg16964348
cg22879515
cg15694715
cg16306898
cg02504622
cg22365276
cg10752315
cg09170112
cg08550523
cg27365701
cg20175702
cg12619262
cg16616514
cg04810745
cg04786142
cg02510802
cg21536074
cg21769093
cg20873416
cg07162000
cg25553466
cg26680608
cg19153095
cg19801646
cg16258657
cg05433391
cg10833551
cg02272851
cg20788020
cg09841889
cg21480725
cg01928206
cg06545761
cg26251585
cg14640149
cg15952370
cg02696798
cg10077746
cg15056794
cg05815436
cg11202887
cg05418947
cg14573876
cg14716968
cg26450106
cg12785342
cg08800461
cg27164770
cg16499677
cg10558233
cg17069068
cg24032190
cg26284735
cg05696969
cg15536663
cg21946631
cg16151924
cg19235071
cg20979737
cg04742334
cg09287864
cg01515574
cg14705695
cg05316785
cg25619459
cg13655303
cg22963629
cg23875663
cg13051977
cg13054007
cg06003388
cg19291696
cg04456219
cg17494199
cg02100381
cg05981038
cg04041976
cg06176750
cg01471572
cg05139523
cg03130910
cg05884053
cg24926465
cg06218079
cg23950788
cg07012178
cg10384725
cg21924447
cg14653988
cg04090745
cg06679878
cg11942059
cg10344477
cg20183519
cg18692070
cg11838152
cg27534912
cg15693572
cg07172334
cg07664999
cg23839180
cg22576976
cg06082318
cg10647025
