# Supplementary material for: Abnormal expression of mRNA, microRNA alteration and aberrant DNA methylation patterns in rectal adenocarcinoma
Source: PLoS One. 2017 Mar 28;12(3):e0174461. doi: 10.1371/journal.pone.0174461 (PMC5370119; doi:10.1371/journal.pone.0174461)
Supplement: S3 Table — (XLSX) [file pone.0174461.s005.xlsx]

## Sheet: Table S3
CpG island	Genes	Number of methylation	Number of unmethylation	Delta beta	FDR	Methylation status	Expresion status of mRNA
chr4:42152766-42154984	BEND4	3	0	0.40888	0.012126	Increased Methylation	down-regulation
chr18:70208974-70211790	CBLN2	3	0	0.40888	0.000370311	Increased Methylation	down-regulation
chr3:238391-240140	CHL1	4	0	0.40888	0.00281083	Increased Methylation	down-regulation
chr2:29337983-29338909	CLIP4	4	0	0.40888	0.000463402	Increased Methylation	down-regulation
chr2:98962873-98964187	CNGA3	5	0	0.40888	0.000259779	Increased Methylation	down-regulation
chr10:125650820-125651373	CPXM2	3	0	0.40888	0.00254915	Increased Methylation	down-regulation
chr13:36705040-36705707	DCLK1	6	0	0.40888	1.23588e-06	Increased Methylation	down-regulation
chr8:49647702-49647988	EFCAB1	3	0	0.40888	0.00932888	Increased Methylation	down-regulation
chr1:50513644-50514320	ELAVL4	5	0	0.40888	2.2157e-05	Increased Methylation	down-regulation
chr6:1389139-1391393	FOXF2	3	0	0.40888	0.021283	Increased Methylation	down-regulation
chr2:154727906-154728271	GALNT13	4	0	0.40888	0.00361241	Increased Methylation	down-regulation
chr2:154728944-154729328	GALNT13	4	0	0.40888	0.00118984	Increased Methylation	down-regulation
chr5:37836747-37840726	GDNF	5	0	0.40888	0.000228936	Increased Methylation	down-regulation
chr10:118030732-118034230	GFRA1	12	0	0.40888	1.13388e-10	Increased Methylation	down-regulation
chr16:56224731-56224980	GNAO1	5	0	0.40888	2.20003e-07	Increased Methylation	down-regulation
chrX:101906001-101907017	GPRASP1	4	0	0.40888	0.000825186	Increased Methylation	down-regulation
chr11:105481126-105481422	GRIA4	10	0	0.40888	8.33892e-09	Increased Methylation	down-regulation
chr19:48945800-48947636	GRIN2D	3	0	0.40888	0.00838936	Increased Methylation	up-regulation
chr4:174450046-174451469	HAND2	3	0	0.40888	0.0210627	Increased Methylation	down-regulation
chr11:2158951-2162484	IGF2	7	0	0.40888	7.99805e-06	Increased Methylation	up-regulation
chr10:105036628-105038084	INA	4	0	0.40888	0.00019804	Increased Methylation	down-regulation
chr6:73330942-73333109	KCNQ5	7	0	0.40888	4.38817e-06	Increased Methylation	down-regulation
chr2:100937779-100939059	LONRF2	5	0	0.40888	3.17956e-05	Increased Methylation	down-regulation
chr14:42075858-42076329	LRFN5	4	0	0.40888	0.000253	Increased Methylation	down-regulation
chr13:36049570-36050159	NBEA	3	0	0.40888	0.0226371	Increased Methylation	down-regulation
chrX:6144120-6145906	NLGN4X	4	0	0.40888	0.00182432	Increased Methylation	down-regulation
chr18:55103154-55108853	ONECUT2	4	0	0.40888	0.000315922	Increased Methylation	up-regulation
chr2:63282514-63283122	OTX1	4	0	0.40888	0.0079214	Increased Methylation	up-regulation
chr5:59189046-59189894	PDE4D	3	0	0.40888	0.00413681	Increased Methylation	down-regulation
chr1:13910137-13910868	PDPN	3	0	0.40888	0.0227712	Increased Methylation	up-regulation
chr13:28498226-28499046	PDX1	12	0	0.40888	4.31736e-12	Increased Methylation	up-regulation
chr12:41582155-41582975	PDZRN4	3	0	0.40888	0.029722	Increased Methylation	down-regulation
chr7:103629525-103630652	RELN	3	0	0.40888	0.00619485	Increased Methylation	down-regulation
chr8:109094485-109095849	RSPO2	7	0	0.40888	5.75603e-06	Increased Methylation	down-regulation
chr8:41165852-41167140	SFRP1	4	0	0.40888	0.00377014	Increased Methylation	down-regulation
chr13:26624725-26626265	SHISA2	6	0	0.40888	1.22337e-06	Increased Methylation	up-regulation
chr21:38076762-38077685	SIM2	8	0	0.40888	3.44545e-07	Increased Methylation	up-regulation
chr10:91294947-91295925	SLC16A12	4	0	0.40888	0.00206203	Increased Methylation	down-regulation
chr2:40678477-40678717	SLC8A1	4	0	0.40888	7.40959e-05	Increased Methylation	down-regulation
chr5:168727429-168728275	SLIT3	6	0	0.40888	1.12733e-07	Increased Methylation	down-regulation
chr10:108923780-108924805	SORCS1	3	0	0.40888	0.0206837	Increased Methylation	down-regulation
chr4:184826253-184828177	STOX2	3	0	0.40888	0.00289537	Increased Methylation	down-regulation
chr22:33453892-33454505	SYN3	3	0	0.40888	0.00206884	Increased Methylation	up-regulation
chr1:119529819-119530712	TBX15	8	0	0.40888	3.09812e-07	Increased Methylation	up-regulation
chr1:119526782-119527192	TBX15	6	0	0.40888	2.91321e-05	Increased Methylation	down-regulation
chr1:119531991-119532196	TBX15	4	0	0.40888	0.00161654	Increased Methylation	down-regulation
chr4:166794545-166795341	TLL1	4	0	0.40888	0.00115429	Increased Methylation	down-regulation
chr3:132756985-132757895	TMEM108	7	0	0.40888	9.39934e-08	Increased Methylation	down-regulation
chr4:122685860-122686565	TMEM155	5	0	0.40888	3.64669e-05	Increased Methylation	down-regulation
chr12:29935995-29937433	TMTC1	3	0	0.40888	0.00426083	Increased Methylation	down-regulation
chr4:96469859-96470994	UNC5C	4	0	0.40888	0.000371764	Increased Methylation	down-regulation
chr7:158936507-158938492	VIPR2	8	0	0.40888	2.47504e-06	Increased Methylation	down-regulation
chr7:116962841-116964803	WNT2	4	0	0.40888	0.00272877	Increased Methylation	up-regulation
